# Supplementary material for: Correction: DNAJB1-PRKACA fusion protein-regulated LINC00473 promotes tumor growth and alters mitochondrial fitness in fibrolamellar carcinoma
Source: PLoS Genet. 2026 Feb 26;22(2):e1012054. doi: 10.1371/journal.pgen.1012054 (PMC12944757; doi:10.1371/journal.pgen.1012054)
Supplement: S1 File — This file includes the original images underlying Fig 4G; Representative images of DAPI- and EdU-stained FLC cells. (ZIP) [file pgen.1012054.s001.zip]

Archive with 8 entries (8 files):
- Figure 4G. LeGO-473ox cells, EdU.jpg
- Figure 4G. LeGO-Ctl cells, DAPI.jpg
- Figure 4G. LeGO-Ctl cells, EdU.jpg
- Figure 4G. sh473 cells, DAPI.jpg
- Figure 4G. sh473 cells, EdU.jpg
- Figure 4G. shCtl cells, DAPI.jpg
- Figure 4G. shCtl cells, EdU.jpg
- Figure 4G. LeGO-473ox cells, DAPI.jpg
