# Supplementary material for: Correction: DNAJB1-PRKACA fusion protein-regulated LINC00473 promotes tumor growth and alters mitochondrial fitness in fibrolamellar carcinoma
Source: PLoS Genet. 2026 Feb 26;22(2):e1012054. doi: 10.1371/journal.pgen.1012054 (PMC12944757; doi:10.1371/journal.pgen.1012054)
Supplement: S3 File — This file includes the original images underlying Fig S3C; Representative immunoblot of protein expression of DNAJB1- PRKACA (DP) fusion is detected with a protein kinase A catalytic α subunit (PKA) antibody. Lane 1, siDP#1-LNP; Lane 2, siDP#2-LNP; Lane 3, siLuciferase (siLuc-LNP) negative control; Lane 4, mock negative controls following 250nM treatment. (ZIP) [file pgen.1012054.s003.zip]

Archive with 2 entries (2 files):
- Figure S3C. Immunoblot of DNAJB1-PRKACA and WT PKAc.tif
- Figure S3C. Immunoblot of vinculin control.tif
