# Supplementary material for: Correction: DNAJB1-PRKACA fusion protein-regulated LINC00473 promotes tumor growth and alters mitochondrial fitness in fibrolamellar carcinoma
Source: PLoS Genet. 2026 Feb 26;22(2):e1012054. doi: 10.1371/journal.pgen.1012054 (PMC12944757; doi:10.1371/journal.pgen.1012054)
Supplement: S4 File — This file includes the original quantitative data underlying Fig 4; (A) RNA-seq data from FLC cells that stably overexpress LINC00473 (LeGO-473ox) relative to empty vector control (LeGO-Ctl). These data are used to plot Figs 4A-4F, and 4I-4J. (B) Fig 4D-4F: Normalized counts for specific FLC marker genes from RNA-seq from LeGO-473ox and LeGO-Ctl control FLC monoclonal cells. (C) Fig 4E: MSigDB Hallmark pathway enrichment analysis of significantly upregulated genes (n = 1403). (D) Fig 4F: MSigDB Hallmark pathway enrichment analysis of significantly downregulated genes (n = 1374). (E) Fig 4G: Quantification of EdU incorporation in FLC cells with stable LINC00473 knockdown (sh473) or overexpression (LeGO-473ox) relative to their respective controls (shCtl, LeGO-Ctl). (F) Fig 4H: Quantification of TUNEL staining in FLC cells with stable LINC00473 knockdown (sh473) or overexpression (LeGO-473ox) relative to their respective controls (shCtl, LeGO-Ctl). (G) Fig 4I: Gene list overlap analysis using significantly upregulated genes in FLC tumors relative to NML (n = 1667), and in LeGO-473ox cells relative to control (n = 1403). Bolded genes indicate proteins related to metabolism. Includes KEGG pathway enrichment analysis of the intersecting 188 genes. Significance of the overlap (p = 4.81x10-20) was calculated by hypergeometric test. (H) Fig 4J: Gene list overlap analysis using significantly downregulated genes in FLC tumors relative to NML (n = 1497), and in LeGO-473ox cells relative to control (n = 1374). Bolded genes indicate proteins related to apoptosis. Includes KEGG pathway enrichment analysis of the intersecting 91 genes. Overlap of n = 91 genes was not significant following a hypergeometric test. (ZIP) [file pgen.1012054.s004.zip › Figure 4J. Downregulated Gene Overlap Analyses.xlsx]

## Sheet: Overlap_Down FLCvsNML&473OXvsCT
473OXvsCTL (n=1374)	FLCvsNML (n=1497)		Overlap	# Overlap Genes	Overlap Gene List		Overlap between DOWN FLCvsNML and 473OXvsCTL
UBC	KDM7A			91	ABCB4		phyper(91-1, 1347, 24412-1347, 1497, lower.tail = FALSE)
UBE2S	GCAT				ABLIM3		#returns 0.1773913
SNRPB	CRY1				AC092066.1
ATF4	RFFL				AC125232.1
SFPQ	TPRG1L				AJUBA
RANGAP1	UBE2L6				ANKRD37
SQSTM1	PROSC				ANPEP
CCT4	GET4				ARHGEF10L
PPP1R15A	LMNTD2				ARVCF
RNF40	LRAT				ATF3
SLC3A2	TSPAN12				BAALC
SF3B2	IFT88				BAIAP2
CIRBP	ERLIN1				C10orf11
MYBL2	LDLRAD4				C1S
ZNF768	FAM229B				C2
MCM2	GPAT3				C3
EIF3D	TAB3				CD14
CLIC1	NFKBIE				CFL2
MTCH1	ATG2A				CHIC2
KPNA2	MRPL23				CHKA
JUN	MGAT4B		JUN		CHRNA4
AKAP8L	CISD3				CROCCP2
TAGLN2	CDK18				CRY1
PCNA	SGK3				CSRNP1
TMPO	FNDC3B				DUSP16
MRPL37	VMO1				DUSP6
KIF22	MAP2K3				EGR1
AAMP	TTPAL				EPHA2
BIRC5	PUS10				EPS8L2
MCM3	CTSL				F12
DNAJC8	SLC16A7				FBXO7
SARS	SNORD17				FOS
PRC1	EXT1				FOSB
SDHA	VPS37B				FOXA3
CDT1	FDX1				GADD45A
THOP1	POFUT1				GADD45B
PKN1	HEBP1				GADD45G
DNAJB2	HPN				GET4
TPX2	CLYBL				GRHL1
STRAP	DDO				HERC5
C11orf58	APOB				HMGCL
DNM2	TCF7L1				HSBP1L1
SF3A1	EDEM1				IER2
C1orf43	SRSF7				IFITM10
EIF5	EPS8L2				INPP1
MAGED2	PARD3B				JUN
REPIN1	RHOD				JUND
SGTA	GATA6				KCNK5
NCAPH2	XBP1				KLF10
SLC4A2	ACOT13				KLF11
VAT1	ZBTB10				KLF6
MAP7D1	DDAH1				LCAT
CDC34	IRF1				MAFF
ANXA5	MPC1				MAP3K14
UBA2	RPPH1				MCL1
GTF3C5	MYO7A				MFSD2A
CDC25A	GREB1				MVK
ODC1	MATN2				NAB2
TRIP6	DENND5B				NFIL3
PEF1	PCTP				NFKBIE
LMNA	OSBPL6				NR1D1
EIF4A2	MGST2				OSGIN1
GADD45A	SLC40A1		GADD45A		PDXP
ZYX	BACH1				PIM1
RBM4	TUBB2A				PLA2G16
TPM4	ZFAND4				PLEKHA7
UBE2D2	CD300A				PLIN2
CDC42EP1	IGFBP4				PROSER2
CSNK1A1	DNAJC22				PTPN21
IFRD1	KLF12				PXDC1
SLC39A1	ABHD2				RAB33B
PEA15	RP5-1148A21.3				RCAN1
PPP2CA	SLC25A27				REPS1
GAS5	SCIMP				RIPK4
SUN2	RORA		SUN2		SERTAD1
YKT6	SNIP1				SGMS2
DCTN2	MYO5B				SLC6A13
CYHR1	HINT2				SMIM19
RASSF1	SLC35A3				SNIP1
C6orf48	RP11-390E23.6				SOCS2
MCL1	MAP3K13		MCL1		SOCS2-AS1
NGRN	STAP2				SUN2
GLRX3	RP5-966M1.6				TRIB3
SREBF2	NFIL3				TST
FAM53C	PTPN21				TXNRD2
ZFR	JAGN1				UPP1
HGS	OSBPL11				VPS37B
CAPN2	UPP1				WNT11
STRN4	EML4				XBP1
UQCRFS1	F5				ZBTB21
GET4	PRAM1		GET4		ZFAND2A
ATG101	AF127936.9
DAPK3	P2RX7
FLYWCH1	B4GALT5
NECTIN2	NRTN
ZNF282	LPIN1
NSUN5	TMEM176B
UNC119B	NHSL1
GNL1	CDK3
USP39	LIN7A
RN7SL2	PPARA
KCTD5	DOK2
RACGAP1	EBF4
CKS1B	TAPT1
ERF	NRDE2
AEN	ABRACL
RBM23	GSTO2
UNC45A	CNBP
CDCA5	FADS2
POLR1D	MCL1
PAIP2	HNF4A
SNW1	MET
TRIM11	TLR2
SNHG15	PLEKHG3
XBP1	MELTF		XBP1
COPS5	GADD45B
IP6K1	EMP2
DCAF7	AK4
ATF3	ARHGEF10L		ATF3
FANCI	ARRDC3
NCAPG	VTN
KIF2C	TST
FBXO7	BEX3		FBXO7
MKRN1	RP11-138A9.2
TXNRD2	LRRC25		TXNRD2
EEF1A2	FOS
UBALD2	COMT
IP6K2	PIM1
CDK1	UGDH
NCAPG2	BRWD1
UTP18	KRT8
ANKRD54	SFXN5
HEXB	BST2
ZNF622	TUSC1
BUD31	NUAK2
KLF6	TMEM47		KLF6
RHOC	ETFB
POLR3A	SEMA4G
DHX16	CGN
FXR2	SORBS3
HBS1L	MAP3K14
MCRIP1	TMEM182
MDK	CYP2S1
RAP1B	ZCCHC6
TSSC4	NFATC2
PDXP	C10orf25		PDXP
LRRC47	ARHGAP20
ZNF444	CH507-9B2.3
KIF1A	PLK3
SNRNP40	SFMBT1
BOD1	TRMT11
ATP6V1B2	CALML4
RPRD1A	ATP11C
MAFG	GCDH
MED15	YPEL1
ABT1	CHIC2
USP36	C2orf74
GFER	ADHFE1
LUC7L2	IL6ST
AP2A2	SIRT5
ATP6V0B	C4B
ACBD3	CCNL1
PIP5K1A	ZNF395
MAD1L1	CHPT1
NUSAP1	SLC10A5
TRAF4	RNF168
MRPL38	PLEKHA4
SLC25A25	ARL5B
HNRNPUL2-BSCL2	ZNF502
TRMU	FRMD4B
KIAA0907	SUGCT
IRF2BP1	ID1
FAF1	BAZ1A
TMEM115	TSPAN9
RBM34	CRLS1
RN7SL1	ATP13A3
NTMT1	C1orf115
CTNNAL1	KDSR
PDRG1	SLC20A1
DPF2	LONP2
WDR62	STYX
LEMD2	MYADM
FSTL3	LRP3
RHBDD2	CYP51A1
SLC52A2	C4A
SIRT6	MBOAT1
ACP1	RAB33B
MAU2	MLXIPL
CDKN1A	RP11-463O12.5
YTHDC1	FOXO3
DLST	PDGFC
DMPK	DUSP10
EIF2S1	GCLC
KDM4B	MEST
LRWD1	SLC41A2
IER2	TPST2		IER2
ZNF326	MVK
GABARAPL1	ARMC5
MAEA	PGAP3
JMJD6	CNKSR3
NXF1	CSF3R
CEBPG	RP11-288H12.3
AURKA	VKORC1
ANKRD1	DUSP16
ST6GALNAC6	ISPD
DIABLO	REPS2
GGNBP2	S1PR5
ELP2	HERC5
EDC3	MAGI1
CNN3	CLN8
CDIP1	DDTL
ZNF787	A1BG-AS1
AKIRIN2	KANK1
EZH2	FGFR3
PLEKHM2	CYP4F11
UBE2J2	RP11-53B2.2
YY1AP1	NIPSNAP1
SNHG1	C10orf10
SPATA2L	PCSK6
DOHH	SEC24B
DYNC1LI1	C3orf58
HMMR	ACY1
RAE1	FAM69A
THAP9-AS1	NAPSB
RNF114	NAMPTP1
UAP1L1	LIFR
MED27	PDK2
RIC8A	RGS3
ATG4D	SMAD6
AMFR	ZNF511
VPS72	TMEM133
PSMC6	USP13
ERVK3-1	ACSS2
KIFC1	CLDN23
HDAC5	HSBP1L1
HSPA14	CFHR1
TMEM183A	LINC01128
CCNA2	KIF12
PAIP1	GSDMB
ZC3HC1	TMEM150C
UBE2H	ZFAND2A
GOLPH3	SLC38A2
RHBDD3	NCAM1
PSMC3IP	TMEM170B
HS1BP3	C14orf105
TFE3	YPEL2
CLK3	ALDH4A1
ILKAP	FBXO7
SPHK1	ANKRD37
E2F2	HOOK1
EXOSC9	CHKA
NUDT16L1	SOCS3
TST	IER2		TST
PLIN3	IFNAR1
PPIE	AC092066.1
CYTH1	CA13
HTRA2	IL13RA1
DUSP3	CMTM6
NVL	PEX11G
MAPK8IP2	UNC5CL
ARIH1	CTD-2336O2.1
DR1	GOLT1A
UPP1	ANXA9		UPP1
MGME1	P2RX4
SUGP1	FAM102A
WAC	RSAD2
CDR2L	FTCDNL1
NFKB2	CD1D
ARPC5L	ASMTLa
PITHD1	ASMTLb
UBE2T	ASMTLc
ZCCHC3	ASMTLd
SLC4A1AP	CTD-2600H12.2
MFSD12	RGL3
NGDN	STARD10
ZNF410	AAMDC
RNF25	ZCWPW1
NFKBIB	CCR1
RFWD3	ENSG00000169093_PAR_Y
AAGAB	PRMT6
STX3	SUN2
RP11-834C11.4	TP53BP2
MXRA7	MPST
KLC2	MAP7D3
DUSP8	KAT2B
RFC4	LPCAT3
C16orf58	CYP4X1
NUMBL	PIK3R1
GNAI3	TP53I13
NEU1	HES1
NEMP1	SIGLEC1
TBC1D15	ELAC1
DHRS7	SERPINA1
MRPL49	CLDN14
SMG9	RNU2-2P
UCK1	FOXA2
MRPS18B	ABCC3
DNTTIP1	USP27X
2023-03-05	MSRA
TNFRSF12A	RNASE4
KRT18	FOXN3
2023-03-07	PYROXD2
SHC2	TXNRD2
VAPB	CEACAM1
CNOT10	BDH2
TRIM44	BAALC
ATAD2	NUDT6
FNTA	CLMN
MAP2K1	RP3-394A18.1
PVR	HMGCR
SLC25A38	SOBP
SLC25A46	ERN1
CCDC130	ZBTB16
REPS1	USP30-AS1		REPS1
SDE2	PLPP6
MRM3	VSIG4
ZNF579	USP43
PSPC1	MTCP1
BRSK1	ARID4A
CENPU	CTD-2540B15.13
BTN2A1	CD81
SLC9A3R1	PCYT2
PI4K2A	SCARB1
TMEM8A	EI24
ZNF316	RAD54L2
PRKAB1	CROCCP2
RNF138	IMPA2
KIAA2013	SPSB1
OAZ2	CXCL12
OSBP	RNF103
TFPT	HDAC6
TMEM55B	SLC25A33
NDC80	NT5E
HOXB7	DNAJC25
SNHG7	ARHGAP42
PALLD	ERRFI1
TRA2A	TTC38
STX5	NPR2
TMEM59L	SAT2
DIAPH3	WDR66
ZWILCH	FGD4
ADCK2	SLC2A4RG
PCGF6	RP11-714M23.2
CCND3	ATOH8
NFKBIL1	BTD
FEM1B	INPP1
ECT2	RP11-469A15.2
PARP2	GRAMD1C
JUND	CGNL1		JUND
PPWD1	ZBTB20
BRD1	NRIP1
KATNA1	GRTP1
PLEKHO1	KCNE1
NEK2	GBP1
RELA	DHRS12
RCAN1	TIPARP		RCAN1
AMH	FBXO2
ZNF330	RP11-278L15.6
TRAF2	NFKBIA
MCAT	SLC16A13
MED10	RALGPS2
ZNF746	TRIM35
RAD51AP1	FAAH
VPS45	ZNF385B
RIOK3	KLF6
VPS37B	TGDS		VPS37B
EPB41L3	NAAA
DUSP1	ADAMTSL4
OPTN	ETS2
HSPB1	AP4S1
PHC2	P4HA1
EPS15L1	MANEA
HERC5	PROS1		HERC5
ZNF274	DUSP6
HOTAIRM1	SOX6
RAB32	FANCC
ZNF48	RP11-903H12.5
TOLLIP	APOL6
GGPS1	AC125232.1
PPP1R37	SGMS2
TMEM222	FPR1
SNHG17	SLC25A13
TMEM70	GUCD1
ZC3H7A	PLOD2
CRTC2	GFRA2
FIP1L1	FERMT2
CDCA8	PCCA
VASP	C11orf54
MAFF	SMPD3		MAFF
ZNF777	DUSP14
INA	DMRTA1
STX18	ECH1
CCDC9	IL17RC
CHEK1	CERS4
DNAH17	SIGIRR
COPS4	WNT5B
DDIT3	PDLIM5
STK40	ICAM1
MYL12A	OCLN
FNBP4	DHRS3
CDK5RAP1	MUT
C9orf40	CABLES1
PRDM4	ACOT4
DDX19B	KIAA1161
KCTD13	MST1L
TUBB2B	APOL1
ZSCAN18	RP11-138A9.1
HNRNPLL	CSRNP1
CEP95	NT5DC3
PPP2CB	THPO
PNRC1	GSTO1
CLSTN3	TFR2
TUBB3	ABCA9
CRAMP1	RP11-116D2.1
NELFA	DHRS4-AS1
PRR7	SYTL4
EMC9	HOGA1
CFL2	TMEM30B		CFL2
PGS1	NAB2
MOAP1	ENTPD5
CAMSAP3	2023-03-02
RP5-1187M17.10	RP11-421F16.3
TOP3A	TNFAIP8L1
GPKOW	RP11-6N17.4
ARL8B	SLAIN1
TTC19	ACVR2B
HJURP	TCEA3
RRNAD1	TSTD1
FSCN1	NR1H3
ARID3B	TMCC1
MRPL47	CITED4
EIF2B2	GLUL
EMC8	ETFBKMT
MTRF1L	HIBCH
DEDD2	SRCIN1
AMBRA1	C10orf11
FAM73B	PPFIBP2
SCARF2	RUNDC3B
SNRNP48	TOX2
LARP6	THNSL1
CLK1	NAMPT
RIMKLB	ARRDC4
AK6	CD163
FBXO5	TMEM220
OSER1	TOM1L1
FBXW4	CSAD
GATA2	SLC27A3
TXNIP	SIGLEC9
DNAL4	BHMT2
IQCB1	GRHPR
HMGCL	CCDC68		HMGCL
GTF2IRD1	BHLHE40
JUNB	BAIAP2
CTU1	PRR5
RAB34	RARRES3
KLHL21	SLCO2B1
ZNF335	ALDH7A1
ZNHIT2	TP53INP1
KCMF1	ANPEP
GPN2	ACACB
AMOTL2	PCDHAC2
MAPK8IP1	CHST13
PANK2	SLC46A3
GSE1	FADS1
LINC01578	ANK3
NUP54	SERPINB8
PLIN2	LILRA5		PLIN2
ZFYVE27	CENPV
KANSL2	PER3
CRY1	NFIA		CRY1
PDHX	GALK1
CSRNP1	LMAN1		CSRNP1
AJUBA	GALM		AJUBA
GGT7	LRRFIP2
KLC4	PLEKHA7
TNK2	SLCO1B1
TJAP1	ITIH2
SPSB3	PDXP
RPAP1	PTPN3
STK24	ARVCF
ENO2	CAMK2N1
ZNF408	C1orf226
RAB18	SLC35D1
GPANK1	RRAS2
NAB2	ENPEP		NAB2
MRPL48	FREM1
DDAH2	CAPN12
EEFSEC	IRAK2
ORC1	SEC62
YPEL5	STBD1
C14orf119	SEPSECS
PCBP4	RP4-665J23.1
FAM171A2	SOCS2-AS1
MRPL46	C17orf107
MAFK	MIR99AHG
CHKA	FAM213A		CHKA
LMAN2L	SLC7A9
POLR3C	C21orf91
MOB4	RP11-407N17.3
KRTAP19-1	MUC20
BTG3	THRB
FAM219A	JUND
CBARP	SLC30A10
ARVCF	ALDOB		ARVCF
BLOC1S2	SELENBP1
CDC25C	LINC00884
MAGEF1	CCL3L3
ARL6IP6	BCKDHB
ZFAS1	LARP1B
EED	GNPNAT1
ELL	C21orf33
ZNF473	MBNL2
POFUT2	TSPAN7
ZNF212	AIG1
GNB1L	N4BP2
BRF2	CDH23
PPP2R5B	REPS1
ZMAT5	DAB1
GEMIN2	DHTKD1
PHF1	BCL6
DCAF10	CH507-9B2.1
NR4A1	ABCG8
C19orf52	SLC47A1
DUSP16	LIPG		DUSP16
CCDC50	UGT2A3
SEMA4C	SHH
PTPN9	GADD45A
BBC3	DNAJB1
NIPA2	UAP1
ASRGL1	MTHFD1
C19orf68	CD83
CRCP	NCOA7
TRIM4	DHODH
HSCB	ACKR2
FBXL15	IL18R1
PLAGL1	NECAB2
PDE12	OGDHL
PER1	F7
CYSTM1	KCNK5
FBXL12	ASGR1
ADO	SLED1
SYP	MS4A6A
DONSON	RNF152
TRAIP	APOA5
CTDP1	RMND5A
TRAPPC8	PTGR1
CDKN2D	C9orf72
FBXL6	TDO2
SERTAD1	FAM110C		SERTAD1
NBL1	ZC2HC1C
C1orf109	PGM1
PPM1D	PRSS53
EID2	PALM2
MRPL58	SLC38A4
DAGLB	STAB1
ARID5A	SMIM14
DDR1	HNMT
CREB5	MGMT
HINT3	MYC
RP9	SH3RF2
MYEF2	CD82
AHRR	TNIK
PWWP2B	ACAT1
PUSL1	IL1B
PARP6	SERTAD1
TRIM8	SMO
TMEM38B	DPYD
CREM	GATA4
MEF2A	C3orf80
CCNC	DDT
FLCN	LINC00526
PISD	SNTB1
CPTP	DHRS4
EAPP	COL11A2
CEP89	SHROOM2
GTF2H1	SPRY2
CCNB1IP1	PBLD
MEF2D	RP11-713M15.2
TRIB3	ECHS1		TRIB3
COQ5	USP12
RAD51	ZFHX4
ADGRB2	DBI
OSBPL2	CMTM8
MTO1	C19orf12
GNG4	HPRT1
TMEM11	RP11-488C13.5
E2F6	SLC7A8
C7orf26	FCN1
IRGQ	MTND4P20
CLPX	FAM180A
HSF2	C2orf72
AC093838.4	RMDN2
KIF15	SMIM19
DTNBP1	WNK2
ANXA1	SERPINF1
GADD45B	MICU3		GADD45B
CTIF	BEND7
HAP1	TSC22D2
PIBF1	SNORD3A
HELZ2	URAHP
MVK	SNHG22		MVK
IFT46	HSD17B11
CRABP2	SCARNA5
SULT4A1	PDZK1
GTF2B	PANK1
ALKBH3	SKAP1
CDK20	CHRNE
C2CD2L	AGL
CSRNP2	CYP4F3
GMEB2	DNAJC12
SPATA5L1	AQP7
ORAOV1	MAOA
BANP	AOX1
MRPL39	DDC
ARHGDIG	ZNF334
TRAPPC6B	HGF
HINFP	MTHFD2L
MAD2L1BP	RND3
DBNDD2	MFSD2A
LIN52	NCKAP5
ARNT2	DTX4
BNIP1	AC012613.2
VPS11	AKR7A3
DTNA	SLC39A14
STK19	SOWAHC
MON1A	CCAT1
FAM83G	TMPRSS9
TTC7B	RP1-151F17.2
ORC5	TEX30
ZXDC	RP1-78B3.1
RBM18	EBPL
EPHA2	ISOC1		EPHA2
C18orf8	C5
SNHG11	CD4
SLC7A6OS	TMEM37
PAQR3	ACADM
DUSP12	IRF6
KIF18A	ZNF367
ISG15	EPHA2
UBTD1	SCG5
FOXO4	ECI2
PPP2R3C	FRRS1
NSMCE3	ADAMTSL3
OSTM1	DCAF11
CDKN2AIP	RP11-53B2.1
ABHD8	PXMP2
CAPN7	FABP3
TINCR	NKX3-1
HMGN4	PHLPP1
RRAGC	CPB2
ARG2	SLC30A1
PPP1R2	ABLIM3
BORCS8-MEF2B	SAMD4A
KIFC3	SLC2A12
RP11-620J15.3	CAPN5
ARHGAP39	CDO1
KLF10	GPC6		KLF10
INTS12	MACROD1
THUMPD2	SOCS6
C9orf64	MBNL3
ABHD4	ATP7B
ZNF213	ATF7IP2
HAUS2	CDC37L1
FAM118A	ZBTB21
LRSAM1	PLSCR4
CLK4	LOXL4
BAIAP2	VNN2		BAIAP2
DOK1	UGT2B4
METRNL	SCARNA10
PDCD2L	CCL4
RRP8	ADAMTS17
PCGF1	FAH
G2E3	CFI
SLC12A4	FXN
ENKD1	JUN
ZNF791	C3
MOXD1	MTHFS
BTN2A2	ABTB2
AC004381.6	MT2A
PIM1	FGF14		PIM1
TRIM23	ZNF470
TRIT1	HMGCS1
KIF5C	EPHA1
EFL1	RP11-326C3.2
EPS8	TMEM97
SCAMP5	SIGLEC7
MRAS	SHMT1
KLHDC8B	HSD17B8
TBP	PNPLA3
POC5	SLC22A25
IFT20	PGRMC1
SEMA3C	THNSL2
YRDC	CLU
GPRC5C	LILRA2
CENPQ	APOC1
KTI12	ALDH1B1
TAP1	TNFSF10
BOLA1	SLC27A2
TMEM198	HEY2
FAM92A1	MMAB
TRIM39	PLEKHF1
TMCO3	SERPINA6
ZNF84	CRYL1
CSGALNACT2	RHOB
RELT	CCL4L2
MAP2K5	BOK
AVL9	C4BPA
ELOVL4	METTL7A
PIGH	GPER1
ASB1	HHIP
ZUFSP	CYP7B1
PPP1R13L	MAOB
ZBTB21	ACY3		ZBTB21
PHLDB3	MST1P2
TRIP4	NADK2
SNAPC1	INSIG2
UBE2B	NR1D1
TRMT44	LTK
FBLIM1	XYLB
SLC35G2	RAB17
KIAA0408	ST3GAL1
C1QL4	AFF3
CHIC2	COBLL1		CHIC2
CTC-260F20.3	LSR
PROSER2	PC		PROSER2
NFATC1	ACOT2
CYR61	RORC
ACHE	RCL1
MVP	ANGPTL3
RLF	LRRC75B
OVGP1	HMGCL
PIK3C3	DHCR24
METTL22	FOXO1
SMIM19	IQGAP2		SMIM19
TMEM79	GLYCTK
GAS2L3	TMEM86B
SLC16A1-AS1	IGF1
RIPK2	RIPK4
WHAMM	SOX9
MRPS31	AMT
ITPKC	CYP4F12
FANCE	MT1E
RP11-1094M14.11	MASP2
F12	COBL		F12
CIDECP	C2
LIN54	ITGAD
PITPNM1	MIA2
FBXW9	ALDH6A1
C14orf142	TMEM25
CA5BP1	NPW
MOSPD1	RP11-478J18.2
TMEM68	PID1
PQLC2	S100A8
TMCC2	CFAP57
TUFT1	ORMDL3
TRMT61B	NSUN6
PXDC1	ACAD11		PXDC1
DDB2	C1S
RILPL1	KCNJ10
OTUD1	LURAP1L
N4BP3	C17orf100
TMOD1	PHYHD1
POT1	CHDH
PKIG	PON1
PTBP2	ADI1
TRMT13	TNFSF11
RIT1	PON3
NR1D1	AQP11		NR1D1
SOGA3	NR5A2
TM2D1	ALDH1L1-AS2
VPS33B	PCDH9
ACYP1	SUCNR1
CNTFR	SLC5A3
ZNF48	CPN1
ALKBH1	AUTS2
STOML1	EPB41L4B
ATF1	PLPP3
YOD1	PHYH
HRK	ETFDH
DENND2A	CHN2
PHF21B	FAM13A
SLC25A20	GAS2
EPC1	BPHL
ZNF219	RCAN1
CCDC82	LINC01127
INAFM1	MAN1A1
CELSR3	SULT1A1
BCL2L2	ABHD15
WNT11	PROX1		WNT11
ARRDC2	CCT8P1
EMP3	HAO1
ZFAND2A	OAF		ZFAND2A
TFEB	PXDC1
VGF	CES2
TBC1D22B	NNMT
MED26	HMGCS2
FAM184A	FOLH1
ZNF536	ATF3
UBE2QL1	KLF10
CROCCP2	SOWAHB		CROCCP2
SBDSP1	FMO5
PPP1R18	CYP2B7P
NKD2	BDH1
RP5-1039K5.12	TRIB3
SYNGR3	CPN2
MCCC1	BLK
SOCS2	ALPL		SOCS2
RAB3IL1	ITIH4
TBPL1	FOSL1
IFFO2	CBS
ZNF628	HPX
OLFM2	TUBE1
SAP30	AGMAT
FAM174A	EVA1A
CARD10	GLUD1
C12orf73	APBA1
ZSCAN21	COLEC11
TP73	INHBB
LINC00869	GCKR
NFXL1	ABCB4
BRSK2	PLA1A
KLF11	NAGS		KLF11
HACE1	ARL4D
SLC9A8	RNF125
DLL1	IFNLR1
C10orf88	SLC6A13
TBRG1	FCGRT
KCNH2	LRG1
FOXD3	ACADS
NFKBIE	FCGR3B		NFKBIE
FOXD3-AS1	DHRS1
POLH	AGPAT2
BCDIN3D	C1RL
RELB	ECHDC2
STX1A	PDIA5
LTN1	ID2
RCOR3	DPF3
GATA2-AS1	CD302
VPS37D	BLNK
LRRC8E	ITIH3
ACTN2	INHBE
NUFIP1	ST3GAL6
DNAJC6	MYCL
SLC36A4	DHRS4L2
SNIP1	NFKBIZ		SNIP1
PAX3	HOMER2
ABCB1	RBP5
RIPK4	CXADR		RIPK4
LINC00963	PLCXD2
ZNF184	RGN
GLIS2	IFITM10
C6orf1	PLAC8
TEF	SDC4
EFCAB7	TRABD2B
TTLL7	RP1-152L7.5
GDF1	GCHFR
TMEM128	CHAD
TFB2M	SLC9B2
HID1	PEG3
TRIM7	HCN3
AGO4	ELFN1
ANAPC10	SOD1
SMG1P5	RP11-21L23.2
NFATC4	MAN1C1
KCNK5	PZP		KCNK5
SDCCAG8	TM6SF2
C18orf25	KLF11
GSKIP	LILRB5
RNF24	GREB1L
C5orf34	TRAM2-AS1
WASH6P	TTBK1
WASH6P	SERPING1
ZNF425	FKBP1B
TYW5	ITPR2
BHLHE41	AJUBA
NKIRAS1	TMEM52
CRMP1	SMLR1
ZNF140	EHHADH
EHBP1L1	CXCL14
CASZ1	GPR182
WDR25	LPIN2
PGF	HBB
SH2D3C	COL18A1
PMS2P3	NOS1AP
DRAM2	GJB2
ULBP2	MAGI2-AS3
PCOLCE	CFL2
CDKAL1	KLB
VAMP4	SHB
PDLIM3	AC005336.4
HOXA7	NTN4
MGARP	FAM198A
GLRX2	CYP4V2
FAM206A	ACAA1
ZNF853	GPAM
PMS2CL	PLA2G16
SYNJ2	SCP2
RNF6	MAFF
SERTAD4-AS1	MASP1
TMEM38A	HBA2
MESP1	KBTBD11
ZNF530	PECR
ZNF461	C3P1
HBEGF	WDR72
XRCC6P1	ACOT1
UBE2SP1	C8B
APOE	SOCS2
CENPL	NDRG2
NFIL3	STARD4		NFIL3
ZKSCAN4	TACSTD2
AP000347.2	UGT2B17
ZSCAN12	IGHM
SERPINB1	SYT7
TAF1A	PTMS
GEM	ABCG2
TMEM60	ACADSB
USP2	LONRF3
DMC1	IGHD
GAB2	ABAT
C9orf85	ALDH5A1
GORAB	SRD5A1
SEPT7P2	CFB
AC092066.1	SLC13A5		AC092066.1
CSF1	AKR7L
ZNF26	PACSIN3
RP11-57A19.2	SLC5A9
TMBIM1	BACH2
ERMARD	EGR1
CGRRF1	LYNX1
TMED7-TICAM2	ADRA1B
TMEM42	FNIP2
RP9P	LPAL2
C11orf96	SERPINA10
ZNF250	NLRP6
PLA2G4C	PYGL
TNXB	MT1F
CTC-534A2.2	HBA1
ARHGEF10L	ADIRF		ARHGEF10L
ANKRD10	PKP2
FOSL2	HS3ST3B1
FEZ1	CCL15-CCL14
HOXA10-AS	LDLR
MEF2B	LY6E
PDLIM4	NDUFA6-AS1
TMEM62	PPP1R3B
RP11-161H23.5	MST1
DFFB	A1CF
RENBP	LIPC
ZNF548	CMYA5
ZNF420	GSTZ1
MTMR6	WNK3
TOR4A	SOX5
FAM179B	KCTD14
LINC00888	SORL1
Z97634.3	TMIGD3
RGS5	HFE2
ARNTL	TNFRSF11B
MAP3K14	MTTP		MAP3K14
ZNF383	PEBP1
CEACAM19	UGT1A4
SEMA3B	SEPP1
FAM24B	TKFC
CPEB1	SC5D
TCAP	RP4-583P15.15
RFX2	CYP3A5
RTN4IP1	HSD17B6
RAB33B	TMEM26		RAB33B
THAP10	PLA2G12B
ZSWIM4	FAXDC2
C2	ADGRG6		C2
SCAMP1-AS1	GRHL1
PTX3	F11-AS1
EGR1	EBP		EGR1
RCOR2	TLN2
HDAC4	HK3
MICB	ADM
LNX2	DEPDC7
AC005329.7	TJP2
PRIMPOL	F11
ZNF837	ZGPAT
CHMP4C	PDE11A
L1CAM	SYT17
ZNF222	ABCG5
SLC35E4	RASGEF1B
IL6R	CXCL1
ZNF79	PAQR9
SLC45A3	RP11-30P6.6
POMZP3	TTPA
MIR4435-2HG	UGT1A1
PVT1	CMBL
TCERG1L	PITPNM3
SUZ12P1	PANX2
PARP16	AMBP
ST20-MTHFS	GNE
ZNF416	OSGIN1
SGMS2	LINC00598		SGMS2
ZNF627	GSTT2B
TIAM2	MPDZ
UEVLD	NTN1
ZNF749	ALDH2
BTN3A1	ENO3
KCNJ14	CYP4F22
HOXD8	UGT3A1
RP11-148K1.12	HMOX1
OSER1-AS1	ADH1B
LDHC	CYP7A1
ICA1	DHCR7
RP11-603J24.9	RP11-1069G10.1
FAM110A	FAM149A
HOXA-AS2	GPHN
INPP1	CCDC152		INPP1
DUS4L	ARHGEF26
TFPI	ACAT2
AC004980.7	IP6K3
DUSP5	FAM35BP
SENP3-EIF4A1	HP
SMG1P3	CD14
AP3B2	CCBE1
NKX2-4	CXCL13
LMCD1	PLGLB1
ATP6V1E2	C1orf168
CHST8	CFHR2
BCL2	FAM163B
WDR78	CNTLN
SNAP25	PROSER2
CEP76	GPD1
ZSCAN9	LINC00261
CARD9	ECHDC3
PLEKHA7	ALAS1		PLEKHA7
ZFP36	DPYS
HEIH	SLC37A4
TTC39A	HSD17B14
FAM57B	SH2D4A
SMG1P2	TMEM45B
NGFR	ALPK2
MYO3A	CXCL2
PTPN21	VSNL1		PTPN21
SORCS1	DMD
BICDL1	FOSB
ZNF329	DBH-AS1
NUTM2B	DSC2
SUSD4	MT1M
AOC2	SLC16A2
PTAFR	DCXR
HES7	TGFBR3
CCT6P3	MT1X
RBMS3	PROZ
FBXL19-AS1	LECT2
ZNF789	ACOX2
AOC3	LINC01485
APOLD1	EPHX1
C1QTNF1	WEE1
ZNF350	TENM2
CHRNA4	PIK3AP1		CHRNA4
ACYP2	CXCR1
PHF24	AZGP1
LRRC24	ADRA2B
ZSCAN16	ACAA2
PLA2G16	PRODH2		PLA2G16
TRIM46	SPTBN2
CTC-338M12.4	MYRIP
RAET1E-AS1	FNDC5
EYA1	ENTPD8
SLC6A17	TRPV4
GJC2	NECTIN3
HOXC13-AS	IL1RN
LINC00152	UGP2
PCDH1	RP11-384L8.1
VCPKMT	CYB5A
PRR36	PLIN2
RP11-315D16.2	APOC4
AC125232.1	ECM1		AC125232.1
NUDT17	ANGPTL6
IQCH	PLGLB2
SMIM3	CXCL6
OLIG2	PHLDA1
ADM5	DNALI1
B3GNT4	PTPRD
LY6K	PSAT1
LINC00623	OXER1
EPHB3	ZNF511-PRAP1
TLX3	FMO4
GDAP1L1	ORM2
LACE1	MSMO1
SPRED1	MYO1B
QPCT	FGFR2
AC012146.7	RASL10B
MFSD2A	ALDOC		MFSD2A
OSGIN1	CXCR2P1		OSGIN1
BCL3	PRSS8
BCL2L2-PABPN1	C8A
SH3BGR	BMPER
IRS2	ADGRV1
RRN3P1	PEMT
RP11-585P4.5	AR
IFITM10	HGFAC		IFITM10
C19orf38	FAM134B
TMEM35B	ATF5
PTPRH	ABCA6
RP11-452F19.3	CES1
CTA-29F11.1	AGXT
MAFA	TENM1
MSANTD2	CAT
STARD7-AS1	MAT1A
THAP2	SLC6A1
ETV4	IL17RB
NEK11	SERPINA3
TRAF3IP2-AS1	ADH1C
CCT6P1	ATRNL1
ETV5	SERPINA3
SDCBP2-AS1	TPRG1
FOS	AADAC		FOS
FILIP1L	ASPA
ILDR2	SERPINA5
GPR3	UGT2B15
WNT9A	UGT1A3
NPIPB6	ST6GAL1
ACRC	HABP2
RGS17	ELOVL2
FOSB	TMPRSS2		FOSB
B3GAT1	MFAP3L
ADAM8	RP4-583P15.14
RP11-33B1.1	WNT11
GACAT2	CIDEB
TCEB3-AS1	CEACAM6
CASS4	CASC10
WNK4	ADH6
AIFM2	EPHX2
C8orf44	ADCY1
RFPL4A	CPEB3
ZBTB49	ANG
ARHGEF37	FOXA3
ZNRD1ASP	RET
UNCX	AGTR1
LATS2	SYDE2
LCA5	ESPN
ZNF34	EXOC3L4
GAL3ST1	N4BP2L1
NUP50-AS1	PRLR
RP1-39G22.7	SLC17A2
WASIR2	CXCR2
RP11-500C11.3	FUOM
ACTA2	IDNK
NXPH3	GIPC2
AC093616.4	KCND3
CACNA1B	F12
HAPLN2	PAQR9-AS1
METTL4	FAM65C
IMMP1L	FCGR2B
FSD1L	LRRC3
AQP3	GAMT
APC2	TSKU
CH17-472G23.2	ADRB2
PKIB	CH507-152C13.3
PHLDA2	SHF
OVOS2	CYP3A7
APTR	GOLGA6A
RP4-751H13.7	KDM8
AC093673.5	VIPR1
CFAP43	ACSL1
GPR35	CLDN1
MIR22HG	GADD45G
MRPS31P5	RND2
SMG1P4	PCK2
NOS2	ANO1
HSBP1L1	SAMD5		HSBP1L1
HSPB8	LINC01146
SYT11	PALM3
TMC7	CCL3
CASC9	STEAP3
RP11-309L24.4	G0S2
LSMEM1	SLC16A1
KLF2	ELOVL6
RCAN2	PIK3C2G
SPEF2	APOC3
SHISA4	NOTUM
RP11-465B22.3	SERPINE1
ROM1	CTD-2619J13.8
ZNF503-AS1	INHBC
UQCRFS1P1	TMEM56
LYSMD2	DMGDH
RP11-244M2.1	PIPOX
RP13-554M15.7	NAT2
SAXO2	ANGPTL8
XKR6	RP11-141M3.6
C1S	SYT12		C1S
RFPL3S	CBSL
ANXA3	HSPA6
PURG	CBLC
SYCE2	IL1RL1
RP3-424M6.4	TRIB1
RARA-AS1	PRG4
SLC7A5P1	C1R
LAMB3	F2
RHEBL1	CFTR
EPHA10	SAA2-SAA4
RIBC2	CDH2
STMND1	CPED1
KIF9-AS1	SEC14L4
MIR762HG	ADH1A
ISG20	PPP1R3C
AFAP1L2	KNG1
SLC37A2	LIME1
TCTE1	EXPH5
ANPEP	NIPAL1		ANPEP
NR2F1-AS1	ADH4
LAMC2	LGALS4
TMEM44-AS1	RNF165
GRHL1	RP11-290F5.1		GRHL1
ARC	ACOT12
PPIL6	ETNK2
TCEAL7	RARRES2
SBSN	DPP4
ASPRV1	FMO3
RBM26-AS1	SLC19A3
SP6	ADGRA3
VWA5B2	CP
EFCAB2	PRRG4
RP11-126K1.2	GPM6A
CTD-2186M15.3	XDH
RP11-37B2.1	DTX1
RP11-756P10.6	APOH
SIRT4	CDHR5
CTD-2545G14.6	SCN9A
IRX4	PROC
FRMD3	PTH1R
ESAM	ORM1
GALNT8	CCL14
RP11-150O12.6	MAPK4
SFRP4	CECR2
RP11-326K13.4	ART4
RP11-717F1.2	AGMO
TMEM151A	SARDH
RP11-410L14.2	LYVE1
SKOR1	SULT1A2
RP11-59C5.3	ENHO
ABC7-42404400C24.1	UGT1A9
PILRA	CYP2C9
CA14	ACSM3
RP4-669K10.8	CYP2J2
CD101	LINC01554
FRMD5	ALDH1L1
AC241585.1	TMEM27
DRC3	FAM169A
RP1-198K11.5	CTD-2619J13.5
BSPRY	AQP9
AC245100.1	LCAT
GPR19	DNAH6
SPNS2	CTNNA3
EPHA1-AS1	GHR
COMP	ACADL
ABLIM3	OTC		ABLIM3
SOCS2-AS1	GNAO1		SOCS2-AS1
AQP1	CLDN3
FOXJ1	CNDP1
TCP10L	GNMT
ZNF385C	DGAT2
CNKSR1	ACSM2B
GADD45G	PNMA6A		GADD45G
RP11-259K5.2	ADAMTS13
GLIS3	TF
P3H2	SORD
BCAN	PLEK2
RFX3	SLC38A3
AIM1L	FTCD
ZNF596	CYP2D6
SCN3B	HAAO
CDKN2B-AS1	CYP2C8
MKRN3	C6
RIPPLY2	HPR
NPC1L1	MBL2
AF131215.2	SEC14L2
FAM221A	IL1RAP
CDKL3	H19
UBAP1L	SORD2P
AC017104.6	RP11-622A1.2
LPXN	C9
PTHLH	RP11-372E1.4
KHDC1	EFHD1
LPL	CAMK2B
LCAT	ACSM2A		LCAT
AC002310.11	SERPINA4
RAB6C-AS1	GPLD1
JAM2	KHK
CD70	SIGLEC11
SLC5A2	KLKB1
FAM47E-STBD1	RTP3
CTD-2270L9.4	AKR1C4
RP11-452I5.2	F9
GUCA1B	NEU4
RP11-45M22.4	CYP27A1
FHDC1	GSTM1
EPS8L2	NR1I2		EPS8L2
INO80B-WBP1	CYP2D7
LTA	PLG
SLC13A3	CCL20
C15orf62	AZGP1P1
CBLN1	CFHR4
CHST1	GLYATL1
CD72	ANXA10
MYH15	RP11-404G16.2
C3	GSTA1		C3
LINC01605	SLC27A5
C22orf23	HS1BP3-IT1
CABP7	ALB
BTK	VNN1
WDR97	SHBG
HNF4G	AMN
CAB39L	CTC-490E21.11
C2orf48	PCOLCE2
C10orf11	SAA4		C10orf11
CTD-3214H19.4	SRD5A2
ANKRD37	IGF2-AS		ANKRD37
P2RX5-TAX1BP3	APOA2
RP11-1277A3.1	SERPINF2
ROPN1L	ADORA2A-AS1
TFAP2E	TMPRSS6
CHRM4	SERPINA7
ABCB4	TFPI2		ABCB4
DLL4	CYP3A43
RP11-804H8.6	SLC51A
MGAM	PFKFB1
bP-2171C21.4	BCHE
DNAAF1	CFHR3
LRRN4CL	CYP4F2
C1orf162	PPP1R1A
PRR4	AC104809.2
REM2	IGFBP2
WNT6	PKLR
TAS1R3	CDH19
GZMB	ESR1
BDKRB2	SLCO1B3
MORN3	APOM
KRTAP5-AS1	CFP
ABCC2	LEAP2
NPIPB9	EPO
HDAC9	PHGDH
FOXA3	HLF		FOXA3
SCRT1	IGF2
OAZ3	MT1G
C1QTNF2	GYS2
C7orf61	TMEM82
SDCBP2	GSTA2
ZFP2	NUGGC
CD14	PIGR		CD14
KRTAP21-2	SLC22A9
C1orf116	HSD11B1
SYTL5	SLC28A1
KCND1	TNR
BMS1P2	AADAT
CCM2L	CETP
ANKAR	ACSM5
CUZD1	ENPP7
GALR2	VWCE
ACTA1	SERPINC1
SLC6A13	NAT8		SLC6A13
DDX11-AS1	KCNN2
RP11-96D1.11	MRO
VPREB3	NBPF13P
SLC8A2	SLC22A7
ZNF846	STAB2
BAALC	IGSF9		BAALC
NHLH1	LRRC37A7P
RRAD	APOC1P1
CORO7-PAM16	ADRA1A
RAD9B	AFM
RP11-85O21.2	BCO2
KRT75	SERPIND1
RP11-196G11.1	AMD1P4
DUSP6	IYD		DUSP6
ARL9	VNN3
RP11-347C12.1	NR0B2
TAS2R14	ITIH1
CCDC30	AGXT2
	KRT17P8
	RP11-115J16.1
	GATM
	GFRA1
	TIMD4
	MME
	SAA1
	RP11-434D9.1
	SAA2
	CYP26A1
	SULT1E1
	CYP39A1
	NRG1
	HAMP
	DNASE1L3
	APOA1
	AC132217.4
	NR1I3
	MOGAT3
	SLCO4C1
	CNGA1
	DBH
	CYP8B1
	PRR18			0
	HORMAD2-AS1
	SLC2A2
	FETUB
	AVPR1A
	FCN3
	GBP7
	RP11-393N21.2
	A1BG
	PGLYRP2
	UGT2B10
	ASPDH
	HRG
	CUX2
	FXYD1
	DAO
	SLC3A1
	USH2A
	CCL16
	FGF21
	SERPINA11
	ABCB11
	FCAMR
	SULT2A1
	MLIP
	OIT3
	CTC-505O3.2
	CD5L
	UGT2B7
	CYP2C19
	UROC1
	CES3
	TRPM8
	ADGRG7
	GCGR
	CRHBP
	RDH16
	UPB1
	XPNPEP2
	CYP2B6
	GLYAT
	LPA
	SLC22A1
	PLGLA
	DHRS2
	PCDH20
	MPPED1
	CYP1A1
	FABP1
	CFHR5
	DSG1
	SLC15A1
	LINC00890
	BHMT
	GBA3
	BBOX1
	COLEC10
	DIO1
	CYP4A22
	SFRP5
	SLC22A10
	SLC10A1
	SLC39A5
	CHRNA4
	LINC01018
	CYP2A7
	CYP4A11
	FOLH1B
	TTC36
	MT1H
	MOGAT2
	MARCO
	IGFALS
	FAM99A
	AHSG
	TTR
	APOF
	CYP2A6
	RP11-119D9.1
	AKR1D1
	LINC01093
	HAO2
	ZG16
	GDF2
	DEFA1
	CLEC1B
	HSD17B13
	CYP3A4
	CYP1A2
	CLEC4G
	FCN2
	CLEC4M
	SPP2
	THRSP
	FAM151A
	LINC00844
	INS-IGF2
	SLITRK3
	SLC25A47

## Sheet: Hypergeometric Test Inputs
Inputs for hypergeometric distribution function in R
LeGO473ox vs Ctl:	Total down genes:	1374
FLC vs NML:	Total down genes:	1467		Total genes:	24412
padj < 0.05
BM > 100
Log2FC > 1
phyper=(p,m,n,k,lower.tail = FALSE, log.p = FALSE)
phyper=(overlap-1,list1,PopSize-list1,list2,lower.tail = FALSE, log.p = FALSE)
p	91 - 1 = 90
m	1467
n	24412 - 1467	22945
k	1374
Overlap between DOWN FLCvsNML and 473OXvsCTL
phyper(91-1, 1347, 24412-1347, 1497, lower.tail = FALSE)
#returns 0.1773913

## Sheet: ENRICHR
KEGG 2021 Human
Term	P-value	Odds Ratio
Amphetamine addiction	0.00384357	10.2495
Acute myeloid leukemia	0.00353729	10.5708
Complement & coagulation cascades	0.000612922	11.2547
NF-kappa B signaling pathway	0.000112572	11.6338
Apoptosis	3.8589e-06	12.2062
Endometrial cancer	0.00234643	12.3062
Colorectal cancer	4.54603e-05	14.232
Basal cell carcinoma	0.000194575	15.4685
Thyroid cancer	0.00063298	19.9281
Pertussis	5.4095e-08	23.9614
