# Supplementary material for: Correction: DNAJB1-PRKACA fusion protein-regulated LINC00473 promotes tumor growth and alters mitochondrial fitness in fibrolamellar carcinoma
Source: PLoS Genet. 2026 Feb 26;22(2):e1012054. doi: 10.1371/journal.pgen.1012054 (PMC12944757; doi:10.1371/journal.pgen.1012054)
Supplement: S4 File — This file includes the original quantitative data underlying Fig 4; (A) RNA-seq data from FLC cells that stably overexpress LINC00473 (LeGO-473ox) relative to empty vector control (LeGO-Ctl). These data are used to plot Figs 4A-4F, and 4I-4J. (B) Fig 4D-4F: Normalized counts for specific FLC marker genes from RNA-seq from LeGO-473ox and LeGO-Ctl control FLC monoclonal cells. (C) Fig 4E: MSigDB Hallmark pathway enrichment analysis of significantly upregulated genes (n = 1403). (D) Fig 4F: MSigDB Hallmark pathway enrichment analysis of significantly downregulated genes (n = 1374). (E) Fig 4G: Quantification of EdU incorporation in FLC cells with stable LINC00473 knockdown (sh473) or overexpression (LeGO-473ox) relative to their respective controls (shCtl, LeGO-Ctl). (F) Fig 4H: Quantification of TUNEL staining in FLC cells with stable LINC00473 knockdown (sh473) or overexpression (LeGO-473ox) relative to their respective controls (shCtl, LeGO-Ctl). (G) Fig 4I: Gene list overlap analysis using significantly upregulated genes in FLC tumors relative to NML (n = 1667), and in LeGO-473ox cells relative to control (n = 1403). Bolded genes indicate proteins related to metabolism. Includes KEGG pathway enrichment analysis of the intersecting 188 genes. Significance of the overlap (p = 4.81x10-20) was calculated by hypergeometric test. (H) Fig 4J: Gene list overlap analysis using significantly downregulated genes in FLC tumors relative to NML (n = 1497), and in LeGO-473ox cells relative to control (n = 1374). Bolded genes indicate proteins related to apoptosis. Includes KEGG pathway enrichment analysis of the intersecting 91 genes. Overlap of n = 91 genes was not significant following a hypergeometric test. (ZIP) [file pgen.1012054.s004.zip › Figure 4A,B,C,D,E,F,I,J. RNAseq.xls]

## Sheet: DESeq2_RNAseq_lnc473
baseMean	log2FoldChange	lfcSE	stat	pvalue	padj	geneName
2764.58	0.684164	0.411554	1.66239	0.0964343	0.256735	TSPAN6
3.47498	1.37951	2.71991	0.50719	0.612022	NA	TNMD
2926.48	-1.01543	0.458784	-2.2133	0.0268767	0.107725	DPM1
667.973	-0.433745	0.439523	-0.986854	0.323714	0.551004	SCYL3
1582.27	-0.926569	0.428412	-2.1628	0.0305568	0.117701	C1orf112
0	NA	NA	NA	NA	NA	FGR
15.009	0.324538	1.28361	0.252832	0.800398	0.902222	CFH
5295.54	-0.271439	0.408427	-0.664597	0.506309	0.710702	FUCA2
1142.84	0.419572	0.424225	0.989031	0.322648	0.550323	GCLC
154673	1.36212	0.410983	3.31431	0.000918706	0.00908004	MT-RNR2
789.437	-0.479038	0.441218	-1.08572	0.277604	0.501011	STPG1
1787.64	0.487243	0.436332	1.11668	0.264132	0.486537	NIPAL3
6250.52	0.106914	0.41635	0.256788	0.797342	0.90077	LAS1L
437.811	0.642382	0.490854	1.3087	0.190635	0.396761	ENPP4
433.102	0.513733	0.48564	1.05785	0.290125	0.515145	SEMA3F
5.0572	4.38823	2.69916	1.62577	0.103998	NA	CFTR
955.854	0.812197	0.561188	1.44728	0.147818	0.339262	ANKIB1
4632.99	0.283464	0.402929	0.703508	0.481739	0.691828	CYP51A1
108535	2.67866	0.41342	6.47929	9.22e-11	1.15e-08	MT-CO1
497.322	-0.402031	0.545709	-0.736713	0.461297	0.673883	RAD52
3.05779	3.69119	3.07776	1.19931	0.230407	NA	MYH16
5293.99	-1.12575	0.481097	-2.33996	0.0192857	0.0864082	BAD
3463.6	0.72823	0.424657	1.71487	0.0863697	0.239571	LAP3
78579.4	1.51721	0.420498	3.60813	0.000308417	0.00388455	RPL10
61996.1	1.45505	0.416461	3.49384	0.000476122	0.00544475	TUBB
0	NA	NA	NA	NA	NA	HS3ST1
0	NA	NA	NA	NA	NA	AOC1
2.52147	3.40126	3.16137	1.07588	0.281981	NA	WNT16
43.893	1.57819	0.855053	1.84572	0.0649329	0.198353	HECW1
751.318	-26.2538	4.78482	-5.48689	4.09e-08	2.47e-06	RP11-161H23.5
4090.21	-0.755305	0.437974	-1.72454	0.0846096	0.236771	LASP1
2655.08	-0.917022	0.419468	-2.18616	0.0288043	0.112789	SNX11
1.22476	3.72171	4.46786	0.832996	0.404847	NA	TMEM176A
4044.34	-0.061801	0.458183	-0.134883	0.892705	0.951159	M6PR
750.252	0.443435	0.537964	0.824284	0.409778	0.631349	KLHL13
530.807	-0.326163	0.564414	-0.57788	0.563345	0.753373	CYP26B1
647.697	-8.7634	1.91404	-4.57848	4.68e-06	0.00012995	TCERG1L
1998.04	-0.467309	0.432859	-1.07959	0.280325	0.504086	DBNDD1
1793.67	0.0215878	0.474336	0.0455116	0.963699	0.984344	ALS2
32.6384	-1.38485	0.914185	-1.51484	0.129812	0.31236	CASP10
1136.88	0.463343	0.455484	1.01725	0.309033	0.536439	CFLAR
132.732	-8.55754	2.48686	-3.4411	0.000579346	0.00640177	GZMB
1178	-0.996414	0.426802	-2.3346	0.0195641	0.087224	NDUFAF7
8972.99	-0.6134	0.461776	-1.32835	0.184062	0.388037	RBM5
78.9383	-0.226228	0.731995	-0.309057	0.757278	0.877395	MTMR7
61990.3	1.81982	0.446106	4.07934	4.52e-05	0.000846538	HSPA8
10758.1	-0.0757009	0.439738	-0.17215	0.86332	0.934783	ARF5
1996.21	0.789534	0.624144	1.26499	0.205876	0.416353	SARM1
7509.76	-0.152311	0.465551	-0.327161	0.743546	0.869471	POLDIP2
1270.29	-0.126289	0.448647	-0.28149	0.778335	0.889325	PLXND1
16654.4	-0.572232	0.412471	-1.38733	0.165342	0.363756	AK2
17.9686	-6.67805	1.78566	-3.73983	0.000184144	0.00256023	CD38
32147.1	-0.387999	0.40626	-0.955052	0.339552	0.566844	FKBP4
10283.2	0.103497	0.418193	0.247485	0.804533	0.90455	KDM1A
4531.2	0.299836	0.428139	0.700325	0.483724	0.693286	RBM6
778.926	-0.173139	0.485838	-0.356372	0.721562	0.857084	CAMKK1
3270.27	-0.326229	0.461276	-0.707231	0.479423	0.689682	RECQL
1094.33	-0.0375596	0.44204	-0.0849688	0.932286	0.969578	VPS50
41.2365	-0.44701	0.904366	-0.49428	0.621108	0.793709	HSPB6
992.523	-0.492661	0.46878	-1.05094	0.293285	0.518577	ARHGAP33
4885.13	-0.0849072	0.441741	-0.192211	0.847577	0.92669	NDUFAB1
129.218	0.272961	0.587835	0.464349	0.642398	0.807802	PDK4
2.05025	-2.68346	3.51081	-0.764342	0.444664	NA	SLC22A16
188.818	-0.0678579	0.728066	-0.093203	0.925742	0.96664	ZMYND10
2.13937	-0.883052	3.26194	-0.270714	0.786611	NA	ABCB5
3.65027	1.77237	2.59345	0.683402	0.494353	NA	ARX
2861.19	0.363765	0.440513	0.825775	0.408931	0.630498	SLC25A13
1171.05	-0.458329	0.421766	-1.08669	0.277173	0.500512	ST7
5020.43	-0.245517	0.560846	-0.437762	0.661559	0.820409	CDC27
38.6806	-3.24079	1.05197	-3.08068	0.00206531	0.0168614	SLC4A1
16.1005	-0.775121	1.21321	-0.638903	0.522886	0.723918	CALCR
2276.3	-0.464821	0.416422	-1.11623	0.264326	0.486713	HCCS
2435.13	0.919227	0.449799	2.04364	0.0409893	0.144917	DVL2
0	NA	NA	NA	NA	NA	PRSS22
15332.1	-0.60741	0.400401	-1.517	0.129266	0.311582	UPF1
2685.48	0.595087	0.475133	1.25246	0.210401	0.422279	SKAP2
54619.1	1.9876	0.503009	3.95143	7.77e-05	0.00130725	HSPA1B
1347.51	0.244922	0.449627	0.544723	0.585944	0.769344	CCDC109B
4260.94	0.158052	0.428691	0.368684	0.712363	0.851398	HOXA11
2379.94	0.714846	0.453168	1.57744	0.114694	0.286938	POLR2J
2033.17	0.0720486	0.516898	0.139387	0.889145	0.949058	DHX33
4.02829	5.43776	2.81566	1.93125	0.0534516	NA	MEOX1
52.9649	4.96694	0.9132	5.43905	5.36e-08	3.02e-06	THSD7A
52074.3	4.03886	0.440868	9.16117	5.13e-20	3.9e-17	MT-ND4
3214.78	-0.0200166	0.404218	-0.0495193	0.960505	0.983269	RPAP3
52.8424	2.03052	0.96342	2.10762	0.0350641	0.129655	ACSM3
7301.95	-8.29506	0.510801	-16.2393	2.66e-59	5.05e-55	ANKRD1
5195.01	-0.404117	0.417124	-0.968817	0.332636	0.559873	CIAPIN1
3537.18	0.396256	0.404897	0.97866	0.327748	0.554928	SPPL2B
488.322	-0.926555	0.519063	-1.78505	0.0742524	0.216806	FAM214B
45.0569	-2.81293	0.836446	-3.36295	0.000771131	0.007948	COPZ2
48338.7	1.43777	0.50433	2.85084	0.00436035	0.0296825	RPL18A
1533.76	0.628591	0.425759	1.4764	0.139836	0.327563	MSL3
3555.93	0.26002	0.481499	0.540022	0.589182	0.771906	CREBBP
3.42755	0.684342	2.39082	0.286237	0.774696	NA	TSPOAP1
1.8571	4.31819	4.21106	1.02544	0.305155	NA	MPO
3.36471	-3.93633	2.96213	-1.32889	0.183886	NA	PON1
2254.82	-0.967589	0.425468	-2.27418	0.0229554	0.0971477	GCFC2
47226.7	3.43961	0.434392	7.91821	2.41e-15	7.81e-13	MT-CO3
45934.8	3.29332	0.417281	7.89232	2.97e-15	9.24e-13	MT-CO2
198.158	-7.93078	0.695426	-11.4042	3.98e-30	1.89e-26	EPHA1-AS1
1709.18	0.0307137	0.46917	0.065464	0.947805	0.977454	KMT2E
112.133	-7.73405	2.90914	-2.65853	0.00784816	0.0452417	RP11-96D1.11
599.674	0.800909	0.469353	1.70641	0.0879315	0.242455	SOX8
1036.31	0.349871	0.456045	0.767186	0.442971	0.65934	IBTK
905.182	-0.0772683	0.438294	-0.176293	0.860063	0.933144	ZNF195
3237.06	0.702683	0.45127	1.55712	0.119441	0.295029	MYCBP2
5105.71	-0.834004	0.485915	-1.71636	0.0860963	0.239162	FBXL3
21.2468	-1.54806	1.20964	-1.27976	0.200628	0.409574	ITGAL
44975.7	3.89701	0.434735	8.96411	3.13e-19	2.12e-16	MT-ATP6
286.433	-0.492933	0.504023	-0.977996	0.328076	0.55519	ITGA3
1573.05	-0.00132562	0.462047	-0.00286901	0.997711	0.999288	ZFX
44442.1	1.53147	0.481831	3.17844	0.00148072	0.0130834	RPL14
179.138	0.941829	0.695589	1.354	0.175736	0.377746	ITGA2B
3.16643	-0.805123	3.04177	-0.264689	0.791249	NA	ASB4
5374.9	0.111364	0.418487	0.266112	0.790153	0.89691	GDE1
2484.14	0.361595	0.467334	0.773741	0.439084	0.655711	C19orf60
799.958	0.193442	0.461894	0.418802	0.67536	0.829407	CRLF1
259.945	1.04419	0.728905	1.43255	0.151987	0.34543	OSBPL7
2968.29	-0.768455	0.409302	-1.87748	0.0604529	0.18851	TMEM98
6.32751	-1.93769	1.91648	-1.01106	0.311987	0.539743	YBX2
0	NA	NA	NA	NA	NA	KRT33A
882.005	-7.57823	0.645419	-11.7416	7.8e-32	4.94e-28	XRCC6P1
142.151	0.355512	0.62527	0.568574	0.569645	0.757853	ABCC8
0	NA	NA	NA	NA	NA	CACNG3
4042.62	0.297137	0.401258	0.740515	0.458987	0.672125	TMEM132A
12290.5	0.266467	0.464387	0.573804	0.566101	0.755324	AP2B1
43.9956	-0.965937	1.16777	-0.827161	0.408146	0.629747	TAC1
3389.87	-0.998918	0.422331	-2.36525	0.0180179	0.0823985	ZNF263
0.924261	3.32004	4.84257	0.685595	0.492969	NA	CX3CL1
1497.75	0.441723	0.455433	0.969898	0.332098	0.559363	SPATA20
41253.5	1.70944	0.469766	3.63893	0.000273774	0.00352769	RPL36A
104.638	-7.31466	1.28782	-5.67989	1.35e-08	9.77e-07	RP11-196G11.1
233.516	1.23274	0.542301	2.27316	0.0230167	0.0973204	DLX6
578.925	-0.0980853	0.487961	-0.201011	0.84069	0.9229	MAP3K9
2765.52	-0.575787	0.413973	-1.39088	0.164262	0.362498	RALA
2442.83	0.412856	0.430146	0.959804	0.337154	0.564825	BAIAP2L1
665.301	0.612933	0.46851	1.30826	0.190784	0.39694	KDM7A
329.851	-1.2315	0.597531	-2.06099	0.0393044	0.140682	ETV1
3174.65	0.160626	0.431811	0.371982	0.709906	0.850231	AGK
16.8402	-0.191853	1.22062	-0.157177	0.875106	0.941584	ALDH3B1
0.43243	0.0373096	4.97631	0.00749743	0.994018	NA	TTC22
1324.32	0.0364604	0.426872	0.085413	0.931933	0.969263	PHTF2
0.603786	-2.75348	4.87521	-0.564791	0.572216	NA	CCL26
1328.56	0.984755	0.483974	2.03473	0.0418784	0.146988	FARP2
645.139	-0.263627	0.463991	-0.568173	0.569918	0.758056	USH1C
3094.71	0.173889	0.401953	0.43261	0.665298	0.822791	GGCT
1800.07	0.257078	0.446622	0.575606	0.564881	0.754313	DBF4
45.5336	-1.87323	2.60593	-0.718835	0.472243	0.683165	TBXA2R
449.01	-6.57563	0.610497	-10.771	4.72e-27	9.63e-24	LY6K
0	NA	NA	NA	NA	NA	LGALS14
606.086	0.452937	0.478698	0.946184	0.344055	0.57115	COX10
283.684	-6.4002	0.717714	-8.91748	4.77e-19	3.02e-16	HSPB8
11236.2	-0.241183	0.465277	-0.518365	0.604204	0.783291	PAF1
2639.09	0.373667	0.539156	0.693059	0.488273	0.696757	VPS41
922.375	-0.904228	0.519736	-1.73978	0.081897	0.231703	ARHGAP44
5737.75	0.599819	0.436431	1.37437	0.169326	0.369781	ELAC2
45.3256	0.905483	1.1752	0.770494	0.441007	0.657343	SCIN
0.402524	-2.17916	4.91862	-0.443043	0.657734	NA	ARSD
0	NA	NA	NA	NA	NA	PNPLA4
3.68256	-5.34182	2.90036	-1.84178	0.0655074	NA	MYH13
5056.34	-0.138801	0.401983	-0.345292	0.729875	0.861115	ADIPOR2
3095.86	-6.02449	0.595187	-10.122	4.41e-24	4.66e-21	KRTAP19-1
0	NA	NA	NA	NA	NA	UPP2
0	NA	NA	NA	NA	NA	PRSS21
2292.26	0.561162	0.452649	1.23973	0.215076	0.428258	MARK4
2.35807	0.0765691	3.08366	0.0248306	0.98019	NA	PROM1
41205.7	1.40079	0.46086	3.0395	0.00236968	0.0187191	MIF
3.80595	5.35455	2.86008	1.87217	0.0611831	NA	CEACAM21
4494.52	-0.782141	0.473783	-1.65084	0.0987705	0.260474	PAFAH1B1
4106.37	-5.97771	0.583076	-10.252	1.16e-24	1.47e-21	DNAH17
2.11715	-0.286785	3.31612	-0.086482	0.931083	NA	DNAH9
3832.17	0.931726	0.48732	1.91194	0.0558839	0.178659	KIAA0100
0	NA	NA	NA	NA	NA	SLC13A2
121.941	1.0231	0.947338	1.07997	0.280155	0.504034	GAS7
39201.3	1.4477	0.461381	3.13776	0.00170243	0.0145226	RPL29
37974.7	1.29361	0.394854	3.27617	0.00105226	0.0100297	BEX3
0	NA	NA	NA	NA	NA	CEACAM7
4.04727	0.546399	2.33206	0.234299	0.814753	NA	CD79B
131.097	3.43216	1.77378	1.93495	0.0529968	0.17221	SCN4A
1550.71	-0.940978	0.427381	-2.20173	0.0276841	0.109869	ST7L
17.8759	-0.0831267	1.18922	-0.0699004	0.944273	0.975846	TKTL1
1665.05	-0.62291	0.418211	-1.48947	0.136365	0.322363	PAX6
5970.91	-0.02639	0.472639	-0.0558354	0.955473	0.981076	RPUSD1
574.84	-1.05527	0.448734	-2.35166	0.0186897	0.0847369	RHBDF1
4944.04	0.833229	0.470766	1.76994	0.0767364	0.221919	LUC7L
414.6	0.447884	0.479138	0.934771	0.349906	0.576612	CACNA2D2
513.743	1.02593	0.491243	2.08843	0.0367589	0.13407	BAIAP3
4786.85	0.926134	0.45809	2.02173	0.0432044	0.149926	TSR3
7209.27	-0.781781	0.485253	-1.61108	0.107162	0.274343	PIGQ
215.624	-5.84837	0.696201	-8.40041	4.45e-17	2.17e-14	IRX4
733.142	-0.275713	0.429674	-0.641678	0.521082	0.722211	TEAD3
0.805048	-3.16278	4.85309	-0.651705	0.514592	NA	SELE
7827.25	-0.90479	0.397683	-2.27515	0.0228967	0.0970198	DNAJC11
0.231065	1.38614	4.99246	0.277648	0.781283	NA	FMO3
257.692	0.890172	0.487823	1.82478	0.0680339	0.204854	MYLIP
2.31491	1.14019	3.17315	0.359324	0.719353	NA	NOX1
150.439	-5.83583	0.775294	-7.52725	5.18e-14	1.26e-11	CTD-3214H19.4
15670.9	-0.737554	0.506514	-1.45614	0.145355	0.335849	PSMB1
220.472	-1.10616	0.577851	-1.91427	0.0555862	0.178217	SYN1
1144.1	1.18799	0.461547	2.57393	0.0100551	0.0541227	JARID2
174.486	1.28194	0.562943	2.27721	0.0227734	0.0967156	CDKL5
34.6745	1.77913	0.947965	1.87679	0.0605468	0.188717	CAMK1G
3577.13	-0.0618645	0.451031	-0.137163	0.890902	0.94991	CDK11A
3929.6	-0.281029	0.410009	-0.68542	0.493079	0.700198	NADK
0.633222	-2.77249	4.87405	-0.568827	0.569474	NA	TFAP2B
0	NA	NA	NA	NA	NA	TFAP2D
45.277	-0.231859	0.890208	-0.260455	0.794513	0.899496	DLEC1
1219.27	0.252343	0.473796	0.532598	0.594312	0.776056	CYTH3
306.413	0.765998	0.506996	1.51086	0.130825	0.313788	ADAM22
1474.54	0.52519	0.419566	1.25175	0.210662	0.422525	SYPL1
1354.04	-1.00664	0.42743	-2.35509	0.0185181	0.0840789	CYB561
9538.11	-0.962259	0.516346	-1.8636	0.0623786	0.192869	SPAG9
242.695	-5.67215	0.696774	-8.14058	3.93e-16	1.53e-13	ANPEP
871.403	1.03283	0.567397	1.8203	0.0687133	0.206062	AASS
0.906786	0.852325	4.82573	0.176621	0.859806	NA	PLEKHG6
1025.04	0.450812	0.445419	1.01211	0.311486	0.539073	SS18L2
36778	1.17107	0.397868	2.94337	0.00324662	0.023806	HNRNPA3
263.47	1.4247	0.573162	2.48569	0.0129302	0.0648717	MGST1
277.676	-5.59502	1.64975	-3.39142	0.000695307	0.00732946	ZNF503-AS1
0.462131	2.32458	4.89934	0.474468	0.635166	NA	PGLYRP1
1320.78	0.300027	0.466412	0.643267	0.520051	0.721255	NFIX
36212.5	2.0464	0.51415	3.98015	6.89e-05	0.00118782	RPL31
35644.5	1.95024	0.495592	3.93517	8.31e-05	0.00137602	RPL23
74.6367	-1.18663	0.818387	-1.44996	0.14707	0.338337	IL32
4744.71	-0.249362	0.489631	-0.509286	0.610552	0.787309	PKD1
102.627	-5.49695	0.786465	-6.98944	2.76e-12	4.86e-10	ARL9
5296.98	0.866641	0.466268	1.85867	0.0630732	0.194259	MED24
882.04	0.234137	0.472507	0.495522	0.620232	0.793627	RHOBTB2
1458.65	-0.357712	0.497719	-0.718702	0.472324	0.683165	HEATR5B
9271.48	0.42629	0.525181	0.811701	0.416963	0.637344	SEC62
42946.8	0.570316	0.552043	1.0331	0.301557	0.527655	RPS20
33238.3	1.92479	0.497054	3.87238	0.000107776	0.00169148	EIF3C
6685.9	-0.364615	0.427398	-0.853105	0.393601	0.616413	UBE3C
825.802	-0.208357	0.456858	-0.456064	0.648344	0.811647	REV3L
4.16547	4.04727	2.73278	1.48101	0.138605	NA	TENM1
147.112	0.13834	0.689167	0.200735	0.840906	0.923059	PAX7
47.5712	-0.615002	0.77243	-0.796191	0.425921	0.644254	MASP2
0	NA	NA	NA	NA	NA	IYD
864.149	0.742362	0.442528	1.67755	0.0934353	0.252231	FAM76A
16.0343	3.12488	1.39139	2.24588	0.024712	0.101948	TRAF3IP3
2393.6	-0.578137	0.429826	-1.34505	0.17861	0.380609	POMT2
5150.42	-0.849985	0.41448	-2.05073	0.0402933	0.143277	VTA1
761.95	1.26914	0.509626	2.49034	0.0127622	0.0643048	MLXIPL
14728.7	-0.566107	0.412669	-1.37182	0.17012	0.370833	BAZ1B
2054.58	-0.557388	0.444656	-1.25352	0.210015	0.421847	RANBP9
1.3265	3.83263	4.82261	0.794721	0.426776	NA	ETV7
2802.07	-0.811212	0.48767	-1.66344	0.0962234	0.256318	SPRTN
4932.02	-0.152099	0.412571	-0.368661	0.712381	0.851398	METTL13
867.876	0.433137	0.451642	0.959026	0.337545	0.565189	DYRK4
6851.57	0.225316	0.564647	0.39904	0.689864	0.837688	ZNF207
18450.1	-0.673321	0.440064	-1.53005	0.126003	0.306596	UQCRC1
2410.16	-0.103258	0.412357	-0.25041	0.80227	0.903261	STARD3NL
1875.7	0.945807	0.410396	2.30462	0.0211878	0.0917718	CD9
5.00279	-1.57013	2.0236	-0.775909	0.437803	NA	HHATL
13649.8	-0.378724	0.430924	-0.878864	0.379475	0.603132	NCAPD2
3992.96	-0.32274	0.408809	-0.789464	0.429841	0.647863	IFFO1
166.168	0.758165	0.674986	1.12323	0.26134	0.483031	GIPR
237.108	-0.227646	0.513188	-0.443591	0.657339	0.817873	PHF7
33021.1	3.8395	0.404401	9.4943	2.22e-21	2.01e-18	MT-ND2
7244.46	-0.615096	0.43826	-1.4035	0.160469	0.356919	NISCH
11.528	0.888523	1.39547	0.636719	0.524308	0.724727	STAB1
4907.92	-0.973616	0.425577	-2.28776	0.0221517	0.0947804	FUZ
966.189	-5.49227	0.614378	-8.93956	3.91e-19	2.56e-16	SH2D3C
3095.84	-0.0400508	0.585055	-0.0684565	0.945422	0.97625	IDS
0	NA	NA	NA	NA	NA	PRSS3
1379.6	-0.870956	0.444202	-1.96072	0.0499117	0.165814	ZNF200
5.9094	1.94497	1.88452	1.03207	0.302038	0.528237	CD4
578.553	-0.578553	0.521862	-1.10863	0.267589	0.490359	LRRC23
210.648	-5.42008	0.647393	-8.37216	5.66e-17	2.69e-14	RP11-717F1.2
0.603786	-2.75348	4.87521	-0.564791	0.572216	NA	HFE
1392.95	0.379008	0.465299	0.814547	0.415332	0.636208	SCMH1
4078.29	-0.0309322	0.406233	-0.0761439	0.939305	0.972884	FYN
900.123	-0.487383	0.452229	-1.07774	0.281152	0.504968	HIVEP2
1.15533	3.641	4.83109	0.75366	0.451054	NA	FMO1
3930.37	0.271796	0.402221	0.675737	0.499208	0.705581	TCEB3
2603.11	0.953507	0.443074	2.15203	0.0313953	0.119891	LYPLA2
587.972	-0.163954	0.443946	-0.369311	0.711896	0.851356	CLCN6
755.088	0.634103	0.437933	1.44795	0.147632	0.338917	MRC2
32755.5	1.11796	0.396295	2.82102	0.00478707	0.0319239	SLC25A5
0	NA	NA	NA	NA	NA	SLC6A7
1692.63	0.669555	0.408205	1.64024	0.100955	0.264136	TSPAN9
742.527	1.17606	0.472062	2.49133	0.0127266	0.0641598	BTBD7
988.084	0.188354	0.443611	0.424593	0.671133	0.826683	APBA3
1510.38	0.00533295	0.427692	0.0124691	0.990051	0.995867	MKS1
407.853	0.497615	0.471046	1.05641	0.290783	0.51597	ABHD5
4.74513	-1.26037	2.2261	-0.566181	0.571271	NA	ANOS1
236.283	-5.40604	1.56452	-3.45539	0.00054949	0.00613521	TCEAL7
937.885	-0.326864	0.47759	-0.684402	0.493721	0.700796	MBTD1
150.617	-5.29296	0.709029	-7.46509	8.32e-14	1.95e-11	C10orf11
2813.81	0.535554	0.430545	1.2439	0.213537	0.426042	RNF216
4192.01	-5.22956	0.485818	-10.7644	5.07e-27	9.63e-24	MAFF
28425.2	-0.754114	0.401407	-1.87868	0.0602883	0.188182	PTBP1
1629.64	-0.645224	0.460058	-1.40248	0.160771	0.357214	DPF1
432.993	-0.798748	0.450557	-1.7728	0.0762618	0.221017	SYT7
3712.14	0.112083	0.46455	0.241273	0.809344	0.907331	LARS2
1522.18	0.1879	0.53602	0.350546	0.725929	0.858956	PIK3C2A
671.206	-0.274951	0.438909	-0.626441	0.531025	0.729819	PLAUR
5826.3	-0.360072	0.495571	-0.72658	0.467483	0.679177	ANLN
4963.86	-0.179142	0.457639	-0.391449	0.695465	0.841483	WIZ
2210.77	0.00317248	0.469313	0.00675983	0.994606	0.998494	RABGAP1
1.6226	-0.759924	3.68971	-0.205957	0.836824	NA	DCN
668.053	0.740327	0.436633	1.69554	0.0899736	0.246219	QPCTL
9692.54	-0.0954715	0.407623	-0.234215	0.814818	0.909842	PPP5C
961.485	0.742731	0.42592	1.74383	0.0811892	0.230497	CEP68
1222.6	-0.827586	0.47469	-1.74342	0.0812594	0.230579	MAP4K3
8.06745	3.03192	1.9525	1.55284	0.120462	0.296722	ZBTB32
0	NA	NA	NA	NA	NA	TYROBP
591.693	-0.549	0.444357	-1.23549	0.216647	0.430455	TMEM159
1.4216	3.93889	4.23417	0.930263	0.352235	NA	GABRA3
4927.72	-0.661064	0.413117	-1.60019	0.109557	0.278487	BRCA1
6481.7	-0.948349	0.462396	-2.05094	0.0402723	0.143264	ERCC1
0	NA	NA	NA	NA	NA	CD22
492.102	-5.13345	0.67247	-7.63372	2.28e-14	5.78e-12	PHF24
1379.38	0.143937	0.56135	0.256413	0.797632	0.90077	MBTPS2
592.342	0.215842	0.636733	0.338983	0.734623	0.863835	PRICKLE3
0	NA	NA	NA	NA	NA	LTF
32524.3	1.48841	0.492775	3.02047	0.0025238	0.0197072	TMSB10
0	NA	NA	NA	NA	NA	NR1H4
2801.52	0.347601	0.40998	0.847849	0.396522	0.618965	ELOVL5
38.6768	-1.21107	0.86005	-1.40814	0.159089	0.354656	ALOX5
0	NA	NA	NA	NA	NA	KDM5D
2727.18	0.0423994	0.431913	0.0981667	0.9218	0.965168	CALCOCO1
2966.09	-0.45991	0.418924	-1.09784	0.272276	0.495705	UBR7
1377.51	0.243307	0.436324	0.557628	0.577098	0.763236	MAP4K5
31221.7	1.3551	0.413106	3.28027	0.00103709	0.00996039	HSP90B1
13014.9	-0.725394	0.417366	-1.73803	0.0822062	0.232156	PSMC4
1363.91	-0.158221	0.45744	-0.345884	0.72943	0.860942	MAN2B2
0	NA	NA	NA	NA	NA	SLC7A14
3.40768	5.19414	3.09119	1.6803	0.0928983	NA	CLDN11
29409.3	3.23022	0.443502	7.28344	3.25e-13	6.72e-11	MT-ND1
154.341	-5.12602	0.724549	-7.07477	1.5e-12	2.79e-10	C3
7964.71	-0.30277	0.401287	-0.754496	0.450552	0.665464	NUB1
2277.7	-0.242867	0.461594	-0.526148	0.598785	0.779038	PGM3
256.261	0.231231	0.527406	0.43843	0.661075	0.819986	RWDD2A
131.39	-5.1044	0.736683	-6.9289	4.24e-12	7.26e-10	KRTAP5-AS1
1448.99	0.954126	0.422766	2.25686	0.0240166	0.100101	POLR3B
1348.07	1.16954	0.508268	2.30103	0.02139	0.0924159	ANGEL1
3817.11	-1.05333	0.406039	-2.59417	0.009482	0.0518903	RNF14
1840.66	1.31415	0.520808	2.52329	0.0116262	0.0601111	DNASE1L1
8152.85	-0.809795	0.512467	-1.58019	0.114063	0.28585	DDX11
2346.7	-0.403422	0.40954	-0.985059	0.324595	0.552131	HEBP1
320.468	-0.790782	0.567149	-1.39431	0.163224	0.361016	GPRC5A
336.62	1.20789	0.581222	2.07819	0.0376921	0.136271	MAMLD1
2.17268	-4.50719	3.68022	-1.22471	0.220686	NA	CD6
15169.2	-0.120072	0.420224	-0.285733	0.775083	0.887851	TACC3
1407.95	-0.508836	0.46677	-1.09012	0.27566	0.499255	UFL1
6594.23	-0.834898	0.470833	-1.77324	0.0761896	0.220879	POLA2
2979.91	-0.536079	0.405684	-1.32142	0.186362	0.390733	ZC3H3
4183.58	-0.0170554	0.409764	-0.0416225	0.9668	0.985783	CAPN1
8.20307	2.75795	1.99094	1.38525	0.165976	0.364644	ACPP
16733.5	-0.637106	0.443891	-1.43527	0.151209	0.343971	MDH1
3613.01	-0.356321	0.445769	-0.79934	0.424093	0.642923	SLC30A9
105.883	-0.255736	0.592694	-0.431481	0.666118	0.823163	MTMR11
2598.94	0.543434	0.40235	1.35065	0.176808	0.378767	COX15
621.629	-0.0818152	0.499191	-0.163896	0.869813	0.938873	CCDC88C
1109	-1.0508	0.462103	-2.27396	0.0229684	0.0971811	YAF2
2026.44	-0.7245	0.448071	-1.61693	0.105893	0.272563	ZMYND11
57.5672	0.0165609	0.832726	0.0198876	0.984133	0.994018	WAS
0.975947	1.3771	4.84345	0.284322	0.776163	NA	DPEP1
28559.5	1.15667	0.438236	2.63939	0.00830565	0.0471215	CSDE1
29827	-0.657274	0.412352	-1.59397	0.110944	0.280575	MATR3
343.274	-5.04964	0.581341	-8.68619	3.75e-18	2.1e-15	CASS4
1555.71	0.987296	0.435718	2.26591	0.0234572	0.0983515	XYLT2
2073.28	-1.09944	0.553797	-1.98527	0.0471147	0.159477	RGPD5
92.5573	-4.53675	0.887564	-5.11147	3.2e-07	1.35e-05	STMN4
6081.23	-0.210659	0.488862	-0.430918	0.666528	0.823336	NUDCD3
27257.7	2.04312	0.445658	4.5845	4.55e-06	0.000126821	NME2
716.411	0.0950607	0.466861	0.203616	0.838653	0.921526	CHDH
0.739574	1.20285	4.86767	0.24711	0.804823	NA	IL20RA
0	NA	NA	NA	NA	NA	CLCA1
0	NA	NA	NA	NA	NA	CLCA4
1839.79	0.59347	0.408108	1.4542	0.145892	0.336643	GLT8D1
3533.05	0.258034	0.421802	0.611741	0.540709	0.737158	ATP2C1
0	NA	NA	NA	NA	NA	IGF1
16.3362	1.09602	1.33413	0.821528	0.411345	0.632424	SLC38A5
3172.25	0.480375	0.430068	1.11698	0.264004	0.48641	RALBP1
1085.65	-0.23343	0.415737	-0.561484	0.574467	0.761602	RUFY3
784.384	1.26432	0.54888	2.30346	0.0212529	0.091966	CNTN1
18.4177	0.404301	1.22135	0.331028	0.740624	0.867731	SLC11A1
1560.61	0.116613	0.442801	0.263353	0.792278	0.898147	WWTR1
4316.18	-0.730999	0.508902	-1.43643	0.150881	0.343555	AGPS
0	NA	NA	NA	NA	NA	ZNF806
3137.12	0.0957685	0.434034	0.220647	0.825367	0.914956	CXorf56
3.38208	2.79591	2.68997	1.03938	0.298627	NA	ATP1A2
1977.14	-0.00362279	0.449495	-0.0080597	0.993569	0.997769	TTC27
249.393	-0.362017	0.491216	-0.73698	0.461134	0.673764	ZNF582
8.62725	1.67562	1.62088	1.03377	0.301244	0.527389	VSIG2
1135.72	0.674687	0.429726	1.57004	0.116406	0.29002	PHLDB1
0.633222	-2.77249	4.87405	-0.568827	0.569474	NA	MARCO
1.229	-0.651133	4.54093	-0.143392	0.885981	NA	CYP24A1
394.683	-0.84691	0.493537	-1.716	0.0861619	0.239239	PRDM11
3.85418	-0.636471	2.5322	-0.251351	0.801543	NA	SYT13
26948.8	1.66422	0.439626	3.78553	0.000153381	0.00222944	PLS3
14.047	-1.81379	1.31725	-1.37695	0.168527	0.368426	CD74
26.9975	1.67085	1.28473	1.30055	0.193412	0.400565	HGF
1659.07	-0.548772	0.46224	-1.1872	0.235148	0.452305	ZRANB1
4621.06	-0.796232	0.442953	-1.79756	0.0722474	0.21279	NCDN
1653.29	-0.0375184	0.432638	-0.0867203	0.930894	0.968713	ADGRA2
0.316611	-1.71434	4.96241	-0.345465	0.729745	NA	CCT8L1P
1602.72	0.779687	0.422747	1.84433	0.0651345	0.198805	ZFP64
3449.76	-0.989608	0.412261	-2.40044	0.0163752	0.0770937	MNAT1
461.434	-0.75348	0.526464	-1.43121	0.15237	0.345991	SAMD4A
534.913	-0.801973	0.636739	-1.2595	0.20785	0.419195	RUNX3
1980.39	0.180259	0.46511	0.387562	0.69834	0.843706	MRE11A
26664.3	3.81707	0.46824	8.15196	3.58e-16	1.42e-13	MT-CYB
212.11	-4.98654	0.863246	-5.77649	7.63e-09	6.02e-07	RP11-150O12.6
1.38783	0.103572	4.25039	0.0243677	0.980559	NA	CYP3A43
50.1663	-3.03562	0.886492	-3.42431	0.000616362	0.00670554	SLC7A9
1090.88	-0.0734774	0.48529	-0.151409	0.879653	0.943865	SPAST
24777.2	5.31557	1.25813	4.22499	2.39e-05	0.000505182	AMOT
699.36	0.429871	0.461221	0.932028	0.351322	0.578165	OSBPL5
1267.85	0.968787	0.484908	1.99788	0.0457297	0.156179	AQR
1266.72	0.98809	0.538061	1.83639	0.0662998	0.201036	CPS1
4.69858	-3.6755	2.47819	-1.48314	0.138037	NA	C8B
20312.4	-0.667624	0.514484	-1.29766	0.194405	0.401578	FHL1
6332.02	-0.211932	0.414939	-0.510755	0.609523	0.786516	RTFDC1
0	NA	NA	NA	NA	NA	GABRA1
0	NA	NA	NA	NA	NA	NLRP2
880.075	0.397425	0.45022	0.882736	0.377379	0.60091	SLC45A4
12314.5	-0.558596	0.433135	-1.28966	0.19717	0.404426	RNF10
1050.37	0.160799	0.44943	0.357784	0.720505	0.856583	ZNF839
1531.2	0.0701725	0.445954	0.157354	0.874966	0.941584	ZDHHC6
378.748	-0.190549	0.534441	-0.35654	0.721436	0.857084	GRAMD1B
8462.69	0.0619938	0.431977	0.143512	0.885886	0.946939	RNH1
4742.28	0.554956	0.441443	1.25714	0.208703	0.420191	NDUFS1
5004.9	-0.570831	0.411263	-1.38799	0.165139	0.363519	RB1CC1
2360.2	-0.0069007	0.414615	-0.0166436	0.986721	0.994781	ERP44
4730.87	-0.802028	0.407431	-1.9685	0.0490103	0.163794	ALAS1
26.4473	-1.98396	1.02363	-1.93817	0.0526023	0.171515	BIRC3
494.758	1.00086	0.521868	1.91785	0.0551302	0.177225	AKAP11
131.766	-4.95448	0.67338	-7.35763	1.87e-13	4e-11	MORN3
162.778	-4.95221	0.70275	-7.0469	1.83e-12	3.34e-10	LTA
1603.61	-0.872653	0.429856	-2.03011	0.0423457	0.148057	DERA
49700.7	-4.93669	0.407964	-12.1008	1.05e-33	9.94e-30	PPP1R15A
320.994	-4.83071	0.531021	-9.09702	9.28e-20	6.79e-17	GAL3ST1
533.627	0.657139	0.512114	1.28319	0.199425	0.407952	DEF6
5283.8	-4.77106	0.443067	-10.7682	4.86e-27	9.63e-24	TNFRSF12A
945.428	0.592598	0.468635	1.26452	0.206044	0.416559	GCLM
2410.55	-0.930025	0.426606	-2.18006	0.0292532	0.114025	UBR2
182.079	0.62686	0.566981	1.10561	0.268896	0.491697	EHD2
5105.21	-0.423101	0.470854	-0.898581	0.368876	0.592934	DEPDC1
1678.31	-1.19302	0.469868	-2.53905	0.0111155	0.0581986	CCDC28A
1410.99	-0.149088	0.442963	-0.336571	0.736441	0.865106	RRAGD
1325.53	-4.66268	0.58446	-7.97775	1.49e-15	5.15e-13	VGF
2353.2	-0.379345	0.420932	-0.901202	0.367481	0.591843	PHF20
267.241	-0.329088	0.489932	-0.671701	0.501774	0.707375	HSD17B6
433.882	0.604842	0.554508	1.09077	0.275373	0.49907	NR1H3
245.751	0.763661	0.624132	1.22356	0.221119	0.435637	TYMP
2069.73	-4.56809	0.4241	-10.7713	4.71e-27	9.63e-24	TINCR
3719.31	-0.349057	0.426774	-0.817895	0.413417	0.634122	TOMM34
5000.6	0.273357	0.439762	0.621602	0.534204	0.73233	SEC63
5437.92	0.820511	0.411185	1.99548	0.0459907	0.156761	KPNA6
86652.2	-1.01647	0.431458	-2.35591	0.0184775	0.083975	VIM
24334.1	1.73877	0.488178	3.56175	0.000368397	0.00444839	MT-RNR1
149.638	1.24482	0.545895	2.28034	0.0225877	0.0961483	FAS
23503.6	1.20666	0.407121	2.96388	0.00303788	0.0226868	RPL39
76.176	0.358616	0.964514	0.37181	0.710034	0.850231	CD44
1542.42	-0.320707	0.444243	-0.721919	0.470344	0.68151	KCNG1
1061.92	-0.176269	0.439792	-0.4008	0.688568	0.83703	AGPAT4
2.01125	-2.38078	3.68643	-0.645823	0.518394	NA	SLAMF7
408.842	-4.56185	0.545131	-8.36835	5.84e-17	2.71e-14	PTPRH
582.77	-0.97592	0.478547	-2.03934	0.041416	0.14585	MIPEP
537.654	0.601903	0.51602	1.16643	0.243439	0.462542	PRKCH
9.86961	-2.09723	1.72864	-1.21322	0.225045	0.440672	INSRR
1897.33	-0.632942	0.425902	-1.48612	0.137247	0.323596	IFNGR1
1376.44	1.0963	0.491907	2.22868	0.025835	0.105143	B4GALT7
222.25	-0.50885	0.693741	-0.733488	0.463261	0.67533	SH2D2A
754.504	-0.239776	0.523867	-0.457703	0.647166	0.810867	VRK2
15.8846	1.47207	1.47898	0.995327	0.319577	0.547345	TNFRSF1B
1828.95	0.827557	0.431823	1.91643	0.0553106	0.177633	VEZT
75.5058	0.792581	0.683124	1.16023	0.245955	0.465369	POU2F2
23064.2	1.39502	0.454561	3.06893	0.00214829	0.0174043	PRDX1
3465.35	0.289517	0.403043	0.718328	0.472555	0.683266	SNX1
391.26	-4.39838	0.570145	-7.7145	1.21e-14	3.3e-12	ETV4
839.109	-1.12839	0.456386	-2.47244	0.0134195	0.0667324	ARNTL2
11853.8	0.718327	0.433361	1.65757	0.097404	0.258376	BCLAF1
1967.83	-0.655149	0.438777	-1.49313	0.135404	0.320925	SLC39A9
57.1153	-0.665001	0.84865	-0.783599	0.433275	0.650825	ANK1
0	NA	NA	NA	NA	NA	IBSP
657.891	0.615479	0.445351	1.38201	0.166969	0.366107	TFB1M
3086.3	-0.11113	0.440154	-0.252479	0.800671	0.902316	RABEP1
22612.6	2.85393	0.402277	7.09446	1.3e-12	2.47e-10	XIST
4221.73	-0.605807	0.431719	-1.40324	0.160544	0.357003	NUP160
4566.39	-1.02237	0.406364	-2.5159	0.0118729	0.0610708	BAK1
0.462131	2.32458	4.89934	0.474468	0.635166	NA	MUSK
59.7236	1.49528	0.84354	1.77263	0.0762905	0.221067	IKZF2
22543.6	1.43278	0.476293	3.0082	0.00262801	0.020362	SRRM2
1672.68	-0.63696	0.421546	-1.51101	0.130786	0.313735	FAM13B
303.919	-0.0393476	0.606977	-0.0648255	0.948313	0.977555	ARHGAP31
468.018	-4.38393	0.589577	-7.43573	1.04e-13	2.33e-11	LINC00152
122.488	-4.33812	0.764917	-5.67137	1.42e-08	1.02e-06	KRTAP21-2
5049.56	-0.0145305	0.439189	-0.033085	0.973607	0.988975	RANBP3
2146.79	-0.414139	0.546586	-0.757683	0.448641	0.664086	ARID4A
2528.21	-0.28532	0.419828	-0.679611	0.496751	0.70352	TSSC1
4981.72	0.63084	0.51387	1.22763	0.219588	0.434189	PNPLA6
189.276	-1.64367	0.704538	-2.33298	0.0196492	0.0874721	IFT88
1722.72	0.952495	0.426399	2.23381	0.0254956	0.104208	ALG1
2289.82	-0.814424	0.405712	-2.00739	0.0447076	0.153627	ZCCHC8
7676.98	0.324655	0.456585	0.711049	0.477054	0.687562	ABCF2
5074.78	-0.709922	0.444447	-1.59731	0.110196	0.279437	CHPF2
25.3367	-0.616249	1.06749	-0.577285	0.563747	0.753493	LRRC7
22046.4	2.63088	0.446923	5.88665	3.94e-09	3.31e-07	NEFM
2933.93	-1.03987	0.547942	-1.89777	0.0577258	0.182781	UBA6
515.796	-4.29609	0.663621	-6.47371	9.56e-11	1.18e-08	SUSD4
5878.43	-0.38093	0.437897	-0.869908	0.384351	0.60733	ATP6V0A1
1246.66	-0.0498564	0.498977	-0.0999172	0.92041	0.964266	PIAS1
377.37	0.61259	0.51301	1.19411	0.232435	0.449038	SLC4A7
1382.16	0.101323	0.421334	0.240482	0.809957	0.907542	APBA2
1520.12	0.866359	0.419677	2.06435	0.0389849	0.139775	MAP2K3
0	NA	NA	NA	NA	NA	EFCAB1
20586	1.46575	0.504603	2.90476	0.00367529	0.0260822	NHP2
494.926	0.255267	0.45217	0.564537	0.572389	0.760119	ASTE1
939.223	-0.0994738	0.49268	-0.201904	0.839992	0.922511	RNF19A
1071.07	-0.847733	0.4334	-1.956	0.0504648	0.16691	PEX3
4281.67	-0.162774	0.407673	-0.399276	0.68969	0.837688	GABARAPL2
0	NA	NA	NA	NA	NA	MYOC
339.172	0.196082	0.52459	0.37378	0.708568	0.850053	SH3YL1
9106.58	-0.737705	0.424891	-1.73622	0.0825246	0.232641	FAM136A
7428.93	-0.0814076	0.474847	-0.17144	0.863878	0.935228	VCL
1422.76	0.350247	0.422932	0.828141	0.407591	0.629554	DEPDC1B
111.293	-0.587896	0.592577	-0.992099	0.321149	0.548791	DAPK2
958.074	0.663742	0.521761	1.27212	0.203331	0.413052	NSMAF
2609.06	0.580791	0.482341	1.20411	0.228548	0.444922	ADSS
4.78393	-1.36371	2.3295	-0.585407	0.558274	NA	STAP1
3159.82	0.390693	0.451829	0.864692	0.387208	0.610121	TIMP2
5516.11	-0.790209	0.399028	-1.98033	0.047666	0.160913	RFC1
2375.59	-0.730395	0.424377	-1.7211	0.085233	0.237784	TBC1D23
5369.45	-0.277937	0.422001	-0.658617	0.510142	0.713877	CUL3
86.6659	0.907725	0.664542	1.36594	0.171958	0.373255	MYOM2
2.38147	-3.29207	3.25828	-1.01037	0.312318	NA	OTC
68.7403	-0.854977	0.735299	-1.16276	0.244926	0.464286	CYP46A1
2196.91	-0.29589	0.452963	-0.653231	0.513607	0.716018	ZZZ3
0	NA	NA	NA	NA	NA	SLC18A1
649.937	-4.28986	0.587001	-7.3081	2.71e-13	5.72e-11	MIR4435-2HG
0	NA	NA	NA	NA	NA	CASR
516.572	-0.275683	0.564115	-0.4887	0.625054	0.795915	TUBG2
4311.77	0.552399	0.492398	1.12186	0.261924	0.48383	RPL26L1
4410.76	-0.942629	0.440144	-2.14164	0.0322228	0.122046	FLT4
6980.72	0.0143098	0.398814	0.035881	0.971377	0.9876	NSUN2
1504.59	0.120582	0.440255	0.273892	0.784168	0.893137	FBXO42
713.099	-0.177397	0.474631	-0.373757	0.708585	0.850053	MFAP3
5234.04	-0.477596	0.398336	-1.19898	0.230536	0.447236	MRI1
19003.8	1.13554	0.434562	2.61306	0.00897345	0.0499134	TAF15
267.683	1.19119	0.534058	2.23046	0.0257171	0.104753	HOXC8
276.992	-0.356811	0.51636	-0.691013	0.489558	0.697599	AGA
1397.76	-0.690214	0.442766	-1.55887	0.119027	0.294614	PI4K2B
3217.01	0.50506	0.406794	1.24156	0.214398	0.427223	BOD1L1
3810.7	-0.0434075	0.411401	-0.105511	0.91597	0.962118	MAT2B
35.206	-0.192416	0.891017	-0.215951	0.829026	0.91682	TLL1
8061.59	-0.293757	0.412988	-0.711298	0.4769	0.687464	EDC4
2655.39	-0.123375	0.429265	-0.287409	0.773799	0.887129	TRIO
18696.7	1.40424	0.530454	2.64724	0.00811522	0.0463455	RPS25
1732.15	0.753169	0.470833	1.59965	0.109676	0.278589	CLEC16A
0.633222	-2.77249	4.87405	-0.568827	0.569474	NA	MSR1
56.4088	0.701031	0.777756	0.90135	0.367402	0.591843	CDH1
10118	-0.668043	0.412849	-1.61813	0.105635	0.272301	SKIV2L2
16.7497	-0.87433	1.23147	-0.709991	0.47771	0.688198	DNAH5
1290.52	-0.226987	0.485164	-0.467857	0.639887	0.806157	ZFYVE16
1646.44	0.294001	0.426049	0.690062	0.490155	0.69808	FAM65A
0	NA	NA	NA	NA	NA	C6
3120.18	0.135889	0.476588	0.28513	0.775545	0.888059	RAI14
27.5029	-2.69794	1.05358	-2.56073	0.0104453	0.0556786	SOX30
3635.56	0.713274	0.466461	1.52912	0.126235	0.306847	PNKP
72.374	-4.03216	0.756107	-5.33278	9.67e-08	5.01e-06	BEST2
443.045	0.453343	0.538943	0.84117	0.400253	0.622521	PHLPP2
7767.38	-0.627249	0.423572	-1.48086	0.138645	0.325716	SPDL1
2194.55	-0.220154	0.453396	-0.485566	0.627275	0.797511	STAU2
429.896	-4.28659	0.635134	-6.74912	1.49e-11	2.23e-09	OSGIN1
595.588	0.913544	0.546144	1.67272	0.0943833	0.253512	CTNS
834.269	-0.328676	0.448499	-0.732835	0.463659	0.675664	RTN4R
3441.64	0.503249	0.421111	1.19505	0.232067	0.448558	PHF23
6.61665	3.3229	2.07189	1.6038	0.108758	0.27724	CDH10
1463.77	0.677465	0.475331	1.42525	0.154085	0.348056	INPP4A
10.4978	6.81872	2.13278	3.1971	0.00138818	0.0124526	RAB27B
12636.9	0.139532	0.427125	0.326678	0.743911	0.869704	PSMA4
2.84826	-4.97461	3.21111	-1.54919	0.121337	NA	MYO16
2338.08	-0.468059	0.406717	-1.15082	0.249806	0.469298	LSG1
513.144	0.669944	0.457691	1.46375	0.143263	0.332769	PARP3
42.4283	-0.329879	1.01982	-0.323468	0.746341	0.871204	TNC
1257.42	-0.967874	0.432095	-2.23995	0.0250939	0.103188	THAP3
6.31427	-0.667042	2.13096	-0.313024	0.754263	0.875471	FAM65C
974.499	0.290427	0.471048	0.616557	0.537527	0.734506	TDP1
1637.06	-4.26311	0.485669	-8.77781	1.67e-18	9.6e-16	OVGP1
0.316611	-1.71434	4.96241	-0.345465	0.729745	NA	C2orf83
241.672	0.455295	0.514125	0.885573	0.375847	0.599627	SPATA7
1242.58	-0.0575702	0.469779	-0.122547	0.902466	0.955292	MED17
1442.42	0.300193	0.480616	0.6246	0.532234	0.730793	RETSAT
474.579	-0.51293	0.50468	-1.01635	0.309464	0.536894	CAPG
17476.6	-0.879852	0.54897	-1.60273	0.108994	0.277572	AP2S1
18.7115	-3.72295	1.24734	-2.98472	0.00283842	0.0216742	USH2A
0	NA	NA	NA	NA	NA	ZPBP
22.9858	-1.6882	1.11985	-1.50752	0.131678	0.315277	TG
0	NA	NA	NA	NA	NA	ADAM28
629.797	0.912744	0.528807	1.72604	0.0843397	0.236251	BARX2
616.638	0.252295	0.587406	0.429506	0.667555	0.824156	DCUN1D1
444.154	-0.519164	0.644638	-0.805358	0.420613	0.640402	JADE2
3382.92	1.10176	0.512472	2.14989	0.0315641	0.120367	ZIC2
0.9905	3.38704	4.84704	0.698787	0.484685	NA	LCP2
282.132	-4.25878	0.641803	-6.63565	3.23e-11	4.45e-09	LSMEM1
13.418	4.84223	1.70186	2.84526	0.0044375	0.0300889	ADRB1
0	NA	NA	NA	NA	NA	GUCA2B
1572.07	0.226486	0.429415	0.527428	0.597896	0.778542	CUL7
14892	-0.243091	0.423951	-0.573393	0.566379	0.755516	CTNNA1
17787.5	2.29242	0.414036	5.53678	3.08e-08	1.98e-06	PRKCSH
1035.34	-0.0957067	0.452779	-0.211376	0.832594	0.918439	CNTLN
192.85	1.04614	0.620009	1.68729	0.0915468	0.248776	EPHA3
27476.2	0.516308	0.396667	1.30162	0.193048	0.400116	HSPA5
5690.34	0.558075	0.413087	1.35099	0.1767	0.378658	DSG2
350.965	0.998129	0.609274	1.63823	0.101374	0.264914	GEMIN8
1489.13	0.897164	0.469237	1.91197	0.0558807	0.178659	OFD1
17477.3	1.65853	0.410044	4.04476	5.24e-05	0.000954437	APLP2
5.95374	-0.358696	1.99528	-0.179772	0.857331	0.931643	MAGEC2
17347	4.30525	0.424336	10.1459	3.46e-24	3.87e-21	MT-ND5
1533.7	-1.03412	0.443717	-2.33058	0.0197755	0.087816	WDR37
3493.46	-0.710078	0.440375	-1.61244	0.106866	0.274041	YTHDC2
1597.7	-0.195681	0.429877	-0.455201	0.648964	0.81221	CTPS2
3793.76	-0.943701	0.438185	-2.15366	0.0312669	0.119555	ATP6V1H
10672.2	-0.48918	0.405258	-1.20708	0.2274	0.443505	POLR2B
526.595	-1.09285	0.452675	-2.4142	0.0157698	0.0754014	FAM214A
267.808	0.434849	0.582659	0.746317	0.455476	0.669459	ARAP2
12041.5	0.380865	0.398559	0.955605	0.339272	0.566489	TPR
2.36194	3.7958	3.53553	1.07362	0.282994	NA	CP
1350.54	-0.196474	0.482176	-0.407473	0.683661	0.834103	KIAA0556
6064.57	-4.25131	0.462371	-9.19459	3.76e-20	2.98e-17	SPHK1
160.977	-0.743877	0.752995	-0.987891	0.323206	0.550618	XK
14.9498	-1.79093	1.31903	-1.35776	0.17454	0.376412	ANO2
2361.8	-0.84403	0.431625	-1.95547	0.0505275	0.167071	C12orf4
2274.39	-0.245243	0.488221	-0.50232	0.615443	0.790452	SCML1
294.418	1.35309	0.581624	2.32641	0.0199969	0.0883079	WWC3
7.531	1.60508	1.8132	0.885216	0.37604	0.599834	ARHGAP6
28.2932	1.33324	1.02768	1.29733	0.194518	0.401717	FAM184B
11097	0.897607	0.399634	2.24607	0.0246994	0.101945	MAP4
3641.46	-0.621551	0.445603	-1.39485	0.163061	0.360783	GOPC
2.77535	-0.821411	2.67986	-0.306513	0.759214	NA	ROS1
1369.56	0.337582	0.523141	0.645297	0.518735	0.720243	USP28
334.839	-4.22945	0.53828	-7.85734	3.92e-15	1.17e-12	RFPL4A
4793.25	0.00552429	0.428589	0.0128895	0.989716	0.995867	TSPAN17
4357.48	-0.161215	0.475825	-0.338811	0.734752	0.863835	NOP16
814.902	0.753046	0.429807	1.75205	0.0797644	0.22768	CC2D2A
1171.57	-0.224854	0.471432	-0.47696	0.633391	0.801905	RRM2B
524.563	-0.05038	0.500336	-0.100692	0.919795	0.964077	ZNF800
0	NA	NA	NA	NA	NA	TNFRSF17
813.426	-0.318562	0.516755	-0.616467	0.537586	0.734534	SNX29
3.6628	1.24731	2.65804	0.46926	0.638884	NA	LMO3
1898.27	0.0904414	0.416573	0.217108	0.828124	0.916276	MRPS10
0	NA	NA	NA	NA	NA	GUCA1A
4236.15	-0.213214	0.485366	-0.439285	0.660455	0.819766	RSF1
850.861	0.853658	0.422553	2.02024	0.0433585	0.150193	VPS13D
828.07	-0.0328792	0.538735	-0.0610303	0.951335	0.979488	CELF2
5906.04	0.217227	0.478337	0.454128	0.649736	0.812621	FAM120A
1439	0.958187	0.541548	1.76935	0.076836	0.22195	R3HDM1
160.805	-0.456627	0.552946	-0.825807	0.408914	0.630498	COL9A2
626.872	-0.151878	0.498257	-0.304818	0.760505	0.879229	KITLG
578.944	-0.14156	0.44974	-0.31476	0.752944	0.874669	ERCC8
78.6171	-1.01924	0.671669	-1.51748	0.129146	0.311332	ADAMTS6
780.182	0.782541	0.473893	1.6513	0.0986768	0.260279	H6PD
3028.69	0.777236	0.439188	1.76971	0.0767753	0.22193	VAMP3
146.466	-0.400304	0.622076	-0.643496	0.519902	0.721179	PER3
0	NA	NA	NA	NA	NA	UTS2
20.0823	-1.84918	1.11145	-1.66376	0.0961613	0.256289	TNFRSF9
4.07038	3.04205	2.64709	1.1492	0.250472	NA	EPN3
16298.9	1.6437	0.478841	3.43267	0.000597661	0.00655083	CCDC124
10236.3	0.158479	0.40262	0.393619	0.693862	0.84047	RCN1
4.03219	3.60616	2.89037	1.24765	0.212161	NA	ELN
10607.4	-1.02171	0.408517	-2.50103	0.0123834	0.0629304	RFC2
2070.35	0.473983	0.447541	1.05908	0.289562	0.514578	ARID1B
7759.07	-0.60471	0.397418	-1.5216	0.12811	0.309582	CLPTM1L
699.63	-0.351809	0.474834	-0.740909	0.458749	0.672086	NEDD4L
12.8698	2.63483	1.55806	1.69109	0.0908191	0.247471	FOXP3
1015.47	-0.993255	0.422899	-2.34868	0.01884	0.0850932	PPP1R3F
371.214	-4.21569	0.638982	-6.59751	4.18e-11	5.6e-09	GPR3
550.799	0.760226	0.476263	1.59623	0.110437	0.27975	PTCD2
20.3118	0.420906	1.21267	0.347091	0.728523	0.860545	KIAA2022
723.501	0.370303	0.451946	0.819352	0.412585	0.63346	JKAMP
233.941	1.19884	0.510598	2.34791	0.0188791	0.0851888	DKK3
1.06202	-0.507527	4.8099	-0.105517	0.915965	NA	ARHGEF5
15941.2	2.0048	0.477363	4.19973	2.67e-05	0.000554471	EIF5B
1678.09	-0.444879	0.50606	-0.879104	0.379345	0.603131	MCUR1
3070.21	-0.414379	0.428621	-0.966772	0.333658	0.560909	LIMA1
2515.11	-0.825825	0.444921	-1.85611	0.0634373	0.195168	LETMD1
117.097	0.405951	0.632241	0.642083	0.520819	0.722005	SLC4A8
241.291	0.612677	0.512537	1.19538	0.231938	0.448399	LAMC3
34.7904	-2.11197	0.885728	-2.38445	0.0171047	0.0794844	PTGER3
3.9216	2.70185	2.43803	1.10821	0.267772	NA	TNIP3
3603.03	-0.712585	0.418987	-1.70073	0.0889929	0.244563	MAPK9
97.347	0.322024	0.695325	0.463128	0.643273	0.808234	COL23A1
4128.35	-0.580571	0.410689	-1.41365	0.157464	0.352214	BCAR1
1177.29	0.182833	0.441208	0.414392	0.678587	0.831543	FAM160A2
1675.45	0.40281	0.43673	0.922331	0.356356	0.583167	HERPUD1
2178.73	-1.10789	0.527246	-2.10127	0.0356171	0.131215	HOMER3
139.256	-4.18923	0.652456	-6.42071	1.36e-10	1.61e-08	MGAM
1385.53	0.554299	0.565757	0.979748	0.327211	0.554473	POLQ
834.175	1.29593	0.52919	2.4489	0.0143295	0.070048	PIK3CB
15917.1	1.28721	0.429572	2.99651	0.00273092	0.0209543	FASN
17138.1	-0.502647	0.461528	-1.08909	0.276113	0.4996	THOC3
5154.23	0.613206	0.504736	1.21491	0.224402	0.440007	HEBP2
1129.62	0.717938	0.504217	1.42387	0.154485	0.348512	MPHOSPH9
1327.22	-0.444606	0.445561	-0.997857	0.318349	0.54617	PLEKHA5
5.1146	-0.00820096	2.04642	-0.00400746	0.996803	NA	PRSS8
2258.52	0.00150206	0.436663	0.00343987	0.997255	0.999201	SIKE1
11267.9	-1.20052	0.533272	-2.25123	0.0243708	0.10108	RRP12
771.85	-0.386629	0.514538	-0.751411	0.452406	0.66732	FNIP2
872.398	0.735081	0.444983	1.65193	0.0985483	0.260185	MSMO1
1672.53	-0.0292215	0.412137	-0.0709024	0.943475	0.97545	TTC17
962.144	0.455331	0.463788	0.981766	0.326215	0.553625	ALX4
66.5277	-0.421505	0.756643	-0.557073	0.577478	0.763569	FSTL4
1292.37	0.896744	0.453715	1.97645	0.0481041	0.16176	FOXN3
4.48847	-0.645382	2.18448	-0.29544	0.767658	NA	METTL24
2325.23	1.00696	0.425006	2.36928	0.0178228	0.0818609	AKR7A2
4890.62	0.347869	0.447226	0.777837	0.436665	0.653566	MRTO4
1.53025	0.606829	4.07485	0.14892	0.881616	NA	NNAT
1998.63	0.496838	0.456516	1.08833	0.276451	0.499884	USE1
58.1562	-1.22508	0.982468	-1.24694	0.212418	0.424604	MCF2L2
33.8503	4.08116	1.02023	4.00025	6.33e-05	0.00111271	NRIP2
627.352	0.0299771	0.482559	0.0621212	0.950466	0.978844	LAMA3
1378.59	-0.355117	0.5142	-0.69062	0.489804	0.697843	AP5M1
517.887	0.662722	0.457518	1.44852	0.147473	0.33869	ANAPC4
159.286	-0.712811	0.581115	-1.22662	0.219964	0.434622	KCNQ1
4492.53	-0.485998	0.423414	-1.14781	0.251048	0.471146	TRAPPC3
7728.26	0.479169	0.432621	1.1076	0.268036	0.490855	THRAP3
3852.85	0.783407	0.535161	1.46387	0.143229	0.332747	PHPT1
32.3729	-1.74195	0.997746	-1.74588	0.0808314	0.229782	ENTPD2
2.07606	-2.82653	3.7239	-0.759023	0.447839	NA	LY75
5454.04	-0.650213	0.414147	-1.57001	0.116414	0.29002	ARID4B
82.3867	0.0340285	0.6543	0.0520074	0.958523	0.982456	OPN3
2448.19	-4.18623	0.530081	-7.89734	2.85e-15	9.02e-13	ANXA1
8.09701	-3.20579	1.82083	-1.76062	0.0783032	0.22474	PTPRN
295.15	-0.125828	0.564987	-0.22271	0.823761	0.914082	HHAT
2964.2	-0.456168	0.449147	-1.01563	0.309805	0.53724	KIF1B
10238.9	0.307	0.528554	0.580829	0.561356	0.752744	FOXC1
1998.59	-0.13848	0.410882	-0.33703	0.736094	0.864829	TBC1D22A
555.985	0.31357	0.499964	0.627185	0.530538	0.729518	SYNE2
487.428	-0.049895	0.462516	-0.107877	0.914093	0.961166	PLEKHH1
994.69	1.23951	0.477842	2.59398	0.00948716	0.0519036	ATP9A
0	NA	NA	NA	NA	NA	SPO11
0	NA	NA	NA	NA	NA	CBLN4
1.2647	-3.79523	4.41017	-0.860565	0.389478	NA	CHRDL2
2370.54	0.340118	0.480094	0.708441	0.478672	0.688954	FAM168A
579.913	-4.10497	0.678092	-6.05371	1.42e-09	1.34e-07	SENP3-EIF4A1
150.836	0.437813	0.594507	0.73643	0.461469	0.673942	GALC
14655.1	-0.116534	0.449812	-0.259073	0.795579	0.900068	NOP58
11552.9	-0.48855	0.421007	-1.16043	0.245873	0.465336	SZRD1
5621.24	-4.09104	0.398775	-10.259	1.08e-24	1.46e-21	DUSP8
6565.2	-0.130181	0.423546	-0.30736	0.758569	0.87809	CUL1
1984.74	-0.889704	0.410278	-2.16854	0.0301178	0.116463	FAM114A2
3846.01	0.448836	0.473626	0.947659	0.343303	0.570305	CYFIP2
2934.42	-0.203767	0.426096	-0.478219	0.632495	0.801306	TAB2
1669.73	-0.408829	0.469529	-0.870722	0.383906	0.606981	GINM1
1904.33	0.902157	0.497155	1.81464	0.0695797	0.207473	EIF2AK2
5258.08	-4.06821	0.422774	-9.62268	6.41e-22	6.09e-19	SHC2
1772.4	0.000713679	0.435773	0.00163773	0.998693	0.999798	KMT2C
599.37	-0.983499	0.458585	-2.14464	0.0319818	0.121399	MCOLN3
25.5464	2.84062	1.14188	2.48766	0.0128585	0.064636	CCDC85A
3096.71	-0.370439	0.494064	-0.749781	0.453387	0.667997	PUM2
3265.41	0.414155	0.428662	0.966156	0.333966	0.561167	MRPL43
68.7459	1.94767	0.832184	2.34043	0.0192616	0.0863411	ITIH4
1.6101	-4.15553	4.44106	-0.935707	0.349424	NA	ITIH1
3125.31	-0.627444	0.404886	-1.54968	0.121218	0.298191	HPF1
9988.39	-4.04752	0.398029	-10.1689	2.73e-24	3.24e-21	ATF3
308.813	0.17107	0.547751	0.312314	0.754802	0.875829	ZNF280C
30.4317	-3.52943	1.12111	-3.14815	0.00164308	0.0141561	NPFFR2
14751.4	-4.04244	0.415813	-9.72177	2.44e-22	2.44e-19	GADD45A
113.933	1.07588	0.653258	1.64695	0.0995687	0.261852	TRAF1
1884.55	0.575942	0.424674	1.3562	0.175036	0.377141	RC3H2
460.276	-0.984719	0.447804	-2.19899	0.0278784	0.110433	IL17RB
426.294	0.131256	0.463795	0.283005	0.777173	0.888746	TRAF3IP2
781.141	1.05023	0.467231	2.24776	0.0245912	0.101647	GYG2
1133.17	0.379253	0.437494	0.866876	0.38601	0.609041	DCBLD2
0	NA	NA	NA	NA	NA	SERPINB3
1731.13	0.874331	0.60329	1.44927	0.147262	0.338474	SOAT1
528.049	0.170261	0.498759	0.341369	0.732826	0.862901	PKP2
22.8409	0.653094	1.09931	0.594095	0.552449	0.746534	MSH4
2.16012	-2.78455	3.37877	-0.824129	0.409866	NA	F7
12147.9	0.1713	0.396578	0.431945	0.665782	0.822907	GDI2
5.61924	0.218206	1.92036	0.113628	0.909533	0.958662	PRDM1
1522.69	-0.522296	0.466824	-1.11883	0.263213	0.485268	ATG5
529.636	0.78379	0.520809	1.50495	0.132338	0.31626	TMCC3
140.183	-3.97599	0.610819	-6.50927	7.55e-11	9.7e-09	RP11-804H8.6
2627.36	0.452633	0.454866	0.99509	0.319693	0.547493	MTA3
954.057	0.447007	0.479025	0.933161	0.350737	0.577652	USP13
1227.78	0.115607	0.483151	0.239278	0.81089	0.90775	ATP11B
512.725	-3.96242	0.482874	-8.2059	2.29e-16	9.67e-14	PTAFR
667.258	-0.523884	0.523506	-1.00072	0.316961	0.545075	CDK14
16495.3	0.580613	0.413066	1.40562	0.159838	0.356057	SEC61A1
3629	0.731647	0.438512	1.66848	0.0952214	0.254924	PPP1R12A
54.7065	0.0975758	0.75157	0.129829	0.896701	0.952532	RASGRF1
167.744	0.338858	0.619766	0.546752	0.584549	0.768575	CAMK2B
1664.9	0.060271	0.511764	0.117771	0.906249	0.957377	CROCC
3241.84	0.280533	0.446764	0.627921	0.530055	0.729074	POLR3E
15850.4	1.09459	0.409384	2.67376	0.00750059	0.0437692	PDIA6
6130.49	-0.154866	0.467837	-0.331025	0.740626	0.867731	ZC3H11A
3280.04	-0.566015	0.442443	-1.2793	0.200793	0.409779	RIOK2
813.008	0.496881	0.450672	1.10253	0.27023	0.493324	YIPF1
15718.8	1.39686	0.44597	3.13218	0.00173515	0.0146995	APP
15.6092	-0.976825	1.4897	-0.655721	0.512004	0.714895	DGKG
889.225	-3.90183	0.488223	-7.99192	1.33e-15	4.76e-13	SERTAD4-AS1
1768.44	0.843146	0.470834	1.79075	0.0733333	0.214889	UNKL
91.6882	1.08399	0.703111	1.54171	0.123144	0.301724	TBXAS1
22.4471	1.31087	1.09226	1.20015	0.23008	0.446832	PARP12
7785.53	0.102859	0.431439	0.238408	0.811565	0.90813	ALDH18A1
15349.9	4.29047	0.476981	8.99504	2.36e-19	1.66e-16	MT-ND6
2033.25	-0.309491	0.466373	-0.663612	0.506938	0.711271	GATB
708.469	-1.03901	0.454332	-2.2869	0.0222016	0.0949088	MXD1
866.251	-0.218634	0.45861	-0.476731	0.633554	0.801953	CDK17
1111.28	-0.969815	0.45849	-2.11524	0.0344096	0.127732	DNAJC25
937.302	-0.723114	0.462547	-1.56333	0.117975	0.292796	SLC2A3
292.721	-0.0230108	0.518596	-0.0443715	0.964608	0.98472	PSD
3353.6	-3.8947	0.489867	-7.95054	1.86e-15	6.3e-13	CSRNP1
21128.4	0.191624	0.428004	0.447715	0.654359	0.815631	YBX3
68.17	-0.71613	0.752095	-0.952181	0.341005	0.568123	STYK1
5006.22	1.09767	0.55286	1.98543	0.0470964	0.159472	WNK1
2.36026	-1.6915	3.47688	-0.4865	0.626613	NA	RPS17P5
9489.06	0.0230935	0.465117	0.049651	0.960401	0.983214	CCAR1
7754.77	-0.524795	0.419207	-1.25188	0.210615	0.42252	OGFR
0.201262	-1.3829	4.98135	-0.277615	0.781308	NA	GNA15
0.2653	1.48683	4.98568	0.298221	0.765534	NA	CREB3L3
233.387	0.222432	0.555045	0.400745	0.688608	0.83703	PIGV
3023.65	-0.214356	0.433999	-0.493911	0.621369	0.793844	PTPRU
145.141	-3.8779	0.632266	-6.13333	8.61e-10	8.65e-08	CHRM4
8.70633	0.0557078	1.88939	0.0294846	0.976478	0.989652	RIMBP2
0	NA	NA	NA	NA	NA	COL11A1
2098.38	0.218152	0.525244	0.415334	0.677897	0.83118	QSER1
2007.6	0.320456	0.47822	0.670101	0.502793	0.708093	MPC1
3070.19	0.167021	0.443006	0.377018	0.70616	0.848643	ACAA1
14566	1.52492	0.426055	3.57916	0.000344702	0.00422944	HMGB1
1841.8	-0.440728	0.420862	-1.0472	0.295005	0.520601	HDAC7
107.465	1.458	0.740724	1.96835	0.0490278	0.163794	LZTS1
14321.3	1.34321	0.480428	2.79587	0.005176	0.0338291	SOD1
1.5433	-1.48197	3.70562	-0.399926	0.689211	NA	WNT8A
66.2895	0.713831	0.779283	0.91601	0.359662	0.585652	SPAG4
4946.22	0.0971291	0.455688	0.213148	0.831211	0.918008	NCKAP1
4708.17	-0.748194	0.442303	-1.69159	0.0907251	0.247372	MRPS35
767.794	0.402964	0.480402	0.838808	0.401577	0.623533	GUCY1B3
6570.89	-0.080616	0.402775	-0.200152	0.841362	0.923259	SFSWAP
192.693	-3.86208	0.60782	-6.35399	2.1e-10	2.37e-08	FOXJ1
1630.73	0.38432	0.510166	0.753323	0.451256	0.666038	MON2
84.4018	0.160996	0.682718	0.235816	0.813575	0.909165	CDH3
0	NA	NA	NA	NA	NA	ARSF
5783.1	0.512895	0.440272	1.16495	0.244039	0.463201	GPBP1
201.024	-0.7202	0.585069	-1.23097	0.218336	0.432755	DGAT2
430.334	-0.369027	0.491783	-0.750386	0.453023	0.667864	ZNF112
10833.8	0.364041	0.411524	0.884617	0.376363	0.600148	CS
176.732	-1.19395	0.607094	-1.96666	0.0492221	0.164154	LTK
6572.33	0.246836	0.450755	0.547606	0.583962	0.768268	MRPS24
1193.88	0.105083	0.458803	0.229038	0.818839	0.911121	ELMO2
3954.12	-0.387289	0.446834	-0.866739	0.386085	0.609108	WAPL
2942.27	-0.383484	0.415812	-0.922252	0.356397	0.583184	VMP1
2631.21	-0.631726	0.508574	-1.24215	0.214181	0.426907	APPBP2
11496.1	-0.31247	0.408174	-0.765531	0.443955	0.660184	POLD1
4.60495	3.97505	2.24482	1.77076	0.0766001	NA	SEZ6
31357.8	0.392995	0.400149	0.98212	0.326041	0.553526	EIF4B
39.1238	0.531816	0.839924	0.633172	0.526622	0.726182	SLC6A16
1118.97	-0.0672236	0.439634	-0.152908	0.878471	0.943298	GLTSCR1
2759.72	0.0119767	0.424666	0.0282027	0.977501	0.990108	SPHK2
82443.4	0.133631	0.526095	0.254005	0.799492	0.901896	RPL18
3754.15	-0.185368	0.465768	-0.397983	0.690643	0.838152	CA11
2783.76	1.12227	0.437122	2.5674	0.0102463	0.0549342	ISOC2
23174.4	-0.245751	0.394945	-0.62224	0.533784	0.731925	U2AF2
12418.7	-0.240398	0.410037	-0.586284	0.557685	0.750291	EPN1
5326.25	-0.263146	0.406432	-0.647454	0.517338	0.71891	MED29
104.755	-3.8383	0.754853	-5.08483	3.68e-07	1.52e-05	KRT75
0.46678	0.139134	4.96911	0.0279999	0.977662	NA	GSC2
1328.54	0.875573	0.54167	1.61643	0.106001	0.272729	ZNF275
2749.68	0.0893924	0.548435	0.162995	0.870522	0.939235	MTMR1
2585.09	0.108537	0.460461	0.235714	0.813655	0.909165	GPC1
520.844	0.23857	0.534304	0.446507	0.655231	0.816398	ADCK1
4327.88	0.0972446	0.407352	0.238724	0.81132	0.90805	HAGH
1806.51	0.133975	0.505257	0.265162	0.790884	0.897373	RNF4
487.366	-0.460888	0.485128	-0.950035	0.342094	0.569208	CASP8
295.748	0.285711	0.49192	0.580809	0.561369	0.752744	LIMCH1
3437.12	-0.239301	0.449373	-0.532521	0.594365	0.776072	ASUN
2852.08	-0.541497	0.441112	-1.22757	0.219607	0.434189	TM7SF3
57.3011	1.05797	0.812167	1.30265	0.192693	0.399598	DLX3
1012.93	-0.0431962	0.460715	-0.0937591	0.925301	0.966491	SPA17
3.48272	-5.24604	3.35682	-1.5628	0.1181	NA	TSPAN32
1.76409	0.479655	3.87137	0.123898	0.901396	NA	WISP2
30.6985	1.11263	1.12422	0.98969	0.322326	0.550168	DMRT3
301.322	1.19278	0.483751	2.4657	0.0136746	0.0677883	ST3GAL6
10.9937	4.35671	1.93942	2.2464	0.0246785	0.101942	ATP2C2
192.835	-3.81836	0.724484	-5.27045	1.36e-07	6.65e-06	AQP1
13933	1.4125	0.447859	3.1539	0.00161103	0.0139559	LUC7L3
2716.66	-0.38762	0.494904	-0.783224	0.433496	0.650894	TAF2
13063.5	1.79736	0.434046	4.14095	3.46e-05	0.000677003	HSPE1
4864.51	-0.203939	0.414356	-0.492183	0.62259	0.794586	TNPO3
295.653	-3.79114	0.584532	-6.48578	8.83e-11	1.12e-08	RP4-751H13.7
4812.05	0.906175	0.476612	1.90129	0.0572645	0.181789	RFXANK
13005.8	1.39272	0.506869	2.7477	0.00600145	0.0375456	COX7C
153.953	1.67716	0.654235	2.56354	0.0103611	0.0554184	LPAR2
12341.8	1.38529	0.446377	3.1034	0.00191312	0.0158297	PPIB
7117.34	-0.206818	0.401084	-0.515646	0.606101	0.784444	SUGP2
1117.85	0.388956	0.43688	0.890303	0.373303	0.597323	SLC12A2
448.923	0.163744	0.453934	0.360721	0.718308	0.855268	SNX24
342.61	0.236333	0.485034	0.487251	0.626081	0.796792	EYA2
3448.45	0.00538647	0.444503	0.012118	0.990331	0.996044	CNN2
1749.94	0.71172	0.439897	1.61792	0.105679	0.272306	ABCA7
127.114	1.16698	0.572771	2.03743	0.0416072	0.146415	SNCAIP
2576.65	-0.712519	0.40803	-1.74624	0.0807688	0.22977	DDX20
4987.22	-0.92034	0.438577	-2.09847	0.0358635	0.131893	BTBD1
647.773	-0.462545	0.460116	-1.00528	0.314762	0.542558	FAR2
0	NA	NA	NA	NA	NA	BCAS1
2.49844	-4.77015	3.36531	-1.41745	0.156352	NA	POU1F1
2.33366	-4.67675	3.43543	-1.36133	0.173409	NA	CHI3L2
3902.34	-0.623089	0.400121	-1.55725	0.119411	0.295029	SBNO2
1113.36	0.238265	0.429998	0.554106	0.579506	0.764974	PMS1
9910.55	0.904554	0.432878	2.08963	0.0366513	0.133832	HMG20B
39.7314	1.05369	0.931354	1.13136	0.257905	0.479154	CALCRL
3446.5	-0.677443	0.507443	-1.33501	0.181872	0.384971	TAF11
2775.35	-0.694498	0.440124	-1.57796	0.114574	0.286715	ANKS1A
24351.2	-0.791989	0.401775	-1.97123	0.048698	0.163171	AP3D1
2000.64	-0.0896912	0.411186	-0.218128	0.827329	0.916063	ZNF76
3122.32	0.732233	0.476762	1.53585	0.124576	0.304409	SLC9A3R2
4347.91	0.908983	0.469192	1.93734	0.052704	0.171699	NTHL1
975.621	-0.268605	0.479561	-0.560106	0.575407	0.762462	UHRF1BP1
763.671	-3.78685	0.568103	-6.66578	2.63e-11	3.73e-09	MEF2B
6749.15	0.963084	0.441516	2.18131	0.0291603	0.113826	IPO5
4100.87	0.881747	0.413845	2.13062	0.0331205	0.124331	OAT
3433.8	0.240214	0.546703	0.439387	0.660381	0.81975	WDR3
2911.88	-0.164624	0.475229	-0.346409	0.729035	0.860838	PKN2
5898.42	0.0212073	0.455014	0.046608	0.962826	0.984054	WDR18
701.864	0.559931	0.429767	1.30287	0.192618	0.399531	TRAM2
1495.32	0.664955	0.468945	1.41798	0.156196	0.350615	NTN1
0	NA	NA	NA	NA	NA	GLP2R
7099.22	-0.96783	0.47134	-2.05336	0.0400379	0.142609	MCM10
12245.3	1.57872	0.412271	3.82933	0.000128493	0.00193692	GPI
148.485	-0.182168	0.605034	-0.301087	0.763348	0.88094	ERBB3
0.462131	2.32458	4.89934	0.474468	0.635166	NA	ROPN1
49.3364	-0.565942	0.944929	-0.598925	0.549223	0.744462	ANKRD44
8573.01	0.101674	0.41657	0.244075	0.807173	0.906204	KARS
275.739	0.807713	0.518767	1.55698	0.119474	0.295053	ADAT1
970.138	0.471773	0.42998	1.0972	0.272555	0.495948	PDIA5
711.426	-3.78026	0.44234	-8.54604	1.27e-17	6.54e-15	FAM24B
4720.7	0.560911	0.435686	1.28742	0.197948	0.405584	NDUFB4
11694.4	1.31034	0.463932	2.82442	0.00473664	0.0316727	DKC1
173.022	1.21939	0.643127	1.89604	0.0579549	0.183093	MYLK
9485.77	-0.227898	0.401889	-0.567066	0.570669	0.758466	ZC3H15
1378.61	0.323098	0.511769	0.631335	0.527822	0.727415	MAP2K4
833.111	0.0881017	0.480048	0.183527	0.854385	0.930037	TMEM206
208.377	-0.427586	0.570426	-0.74959	0.453502	0.667997	SNAP91
6058.61	-0.344417	0.463035	-0.743824	0.456983	0.670643	SLK
1011.66	-0.950833	0.50219	-1.89337	0.0583084	0.183844	CYB5R4
15.8025	3.03519	1.4413	2.10587	0.0352158	0.130014	COL17A1
237.537	0.414944	0.494704	0.838774	0.401596	0.623533	GSTO2
1103.66	-0.0232605	0.525806	-0.0442379	0.964715	0.98472	SEC61A2
428.365	-0.421731	0.450132	-0.936904	0.348808	0.575672	PRKCQ
1444.12	-0.500883	0.511631	-0.978993	0.327584	0.55484	TLE2
206.541	-3.76383	0.662557	-5.68076	1.34e-08	9.77e-07	CA14
11528.4	1.1999	0.41827	2.86872	0.00412132	0.0284009	HTATSF1
702.179	0.685574	0.505664	1.35579	0.175166	0.377247	ME1
1835.46	0.492033	0.451279	1.09031	0.275577	0.499253	TBC1D1
1920.54	0.554062	0.461549	1.20044	0.229968	0.446681	CDK13
6002.97	0.832559	0.407672	2.04223	0.041129	0.145189	MTHFD2
268.582	0.568042	0.503267	1.12871	0.25902	0.480427	SLC9A7
1276.38	-0.342481	0.447539	-0.765254	0.44412	0.660275	FOXJ2
73149.3	0.386776	0.469671	0.823505	0.410221	0.631616	YBX1
276.185	0.623087	0.613791	1.01514	0.310037	0.537397	PDE4A
1680.57	-0.391532	0.424666	-0.921976	0.356541	0.583219	PPP2R5A
0.201262	-1.3829	4.98135	-0.277615	0.781308	NA	CTNNA2
7004.13	-0.0133818	0.41295	-0.0324053	0.974149	0.989097	ELAVL1
0.633222	-2.77249	4.87405	-0.568827	0.569474	NA	TIE1
1899.75	0.228564	0.503332	0.454101	0.649756	0.812621	DIP2B
6077.77	-0.0977734	0.421189	-0.232137	0.816432	0.910218	SMARCD1
4118.25	-0.133194	0.411905	-0.323362	0.746421	0.871204	KDM4A
2264.68	-0.359779	0.406827	-0.884354	0.376505	0.600225	NFYC
2.50467	-3.15389	3.157	-0.999015	0.317788	NA	ZMYND12
7.12338	0.471607	1.74154	0.270798	0.786546	0.894459	SLC9A3
922.525	-1.08297	0.466045	-2.32375	0.0201387	0.0886215	NGEF
3894.66	0.186274	0.426615	0.436633	0.662377	0.821013	ASPM
0.5306	2.50576	4.88596	0.512849	0.608057	NA	CD84
1893.33	-0.288194	0.426242	-0.676127	0.49896	0.705441	ELOVL1
15.5161	3.18775	1.2843	2.48208	0.0130617	0.0653977	SPI1
1844.46	-0.515088	0.484676	-1.06275	0.287897	0.512913	ZNRD1
11510.9	1.26601	0.470183	2.69258	0.00709015	0.0421435	ARL6IP4
1.79323	0.239927	3.19337	0.0751328	0.940109	NA	CLDN18
1965.2	-0.593508	0.439984	-1.34893	0.177359	0.379391	ZBTB11
650.31	0.321161	0.47231	0.679979	0.496518	0.7034	ATXN3
1129.58	0.0840827	0.414794	0.202709	0.839362	0.922081	GOLGA5
1252.11	1.09421	0.495939	2.20635	0.0273599	0.108989	FGFR2
2953.87	-1.10894	0.445744	-2.48783	0.0128525	0.0646229	LRRC40
3187.98	0.0884292	0.407392	0.217062	0.82816	0.916276	ISOC1
982.145	-0.205822	0.427032	-0.481982	0.629819	0.799403	EML1
781.024	0.532854	0.513396	1.0379	0.299316	0.525378	TRMT11
1401.16	0.686542	0.428721	1.60137	0.109294	0.277967	THUMPD1
1264.34	-0.379279	0.492782	-0.769669	0.441496	0.657815	MSANTD3
2022.3	0.303649	0.510751	0.594514	0.552168	0.746356	KIF26A
1096.71	0.0384451	0.507985	0.0756814	0.939673	0.973053	ATG2B
1753.77	-0.200173	0.422877	-0.47336	0.635956	0.803603	ARFGEF1
0	NA	NA	NA	NA	NA	ACSM2B
497.161	0.458145	0.443376	1.03331	0.301459	0.527626	ZFAT
2296.31	0.417692	0.423032	0.987378	0.323458	0.550814	MTFR1
26.9567	0.585245	1.04786	0.558512	0.576495	0.763015	STAG3
11271.4	1.27968	0.417977	3.0616	0.00220158	0.0177222	CBS
1031.16	0.360256	0.472277	0.762807	0.445578	0.661388	MYO9A
0	NA	NA	NA	NA	NA	DDX3Y
7174.22	0.0332147	0.398163	0.08342	0.933518	0.970062	PFKP
4823.57	-0.992967	0.501912	-1.97837	0.0478871	0.161307	IDI1
3.17441	-0.148346	3.03661	-0.0488523	0.961037	NA	SP100
1161.51	-3.72714	0.450233	-8.27825	1.25e-16	5.66e-14	RELB
595.157	0.220621	0.575083	0.383633	0.70125	0.845307	PLPP1
2023.54	0.777375	0.49443	1.57227	0.115889	0.289319	NEO1
5521.24	-0.373306	0.442535	-0.843562	0.398914	0.621048	TRAM1
1617.81	0.0837003	0.557181	0.150221	0.88059	0.944613	PHKA1
2638.31	-0.187219	0.40766	-0.459252	0.646053	0.810006	TNFRSF1A
472.05	-1.3492	0.597286	-2.25888	0.0238907	0.0997073	CACNB1
407.401	0.645662	0.526739	1.22577	0.220284	0.434931	EVI5
416.764	-3.71399	0.511105	-7.26659	3.69e-13	7.53e-11	RP11-585P4.5
74222.2	0.259118	0.419106	0.618263	0.536402	0.733923	PKM
3877.03	-0.407594	0.40775	-0.999616	0.317496	0.545452	DHX29
6960.61	-0.525718	0.428181	-1.22779	0.219524	0.43418	DNTTIP2
137.379	-3.70035	0.61498	-6.01702	1.78e-09	1.63e-07	LRRN4CL
3336.06	0.291424	0.471754	0.617747	0.536742	0.73409	TP53BP1
3090.31	0.925026	0.40611	2.27777	0.0227401	0.0966024	TRO
2882.67	0.64005	0.423479	1.51141	0.130684	0.31357	RRP15
26038.6	-0.346255	0.429921	-0.805392	0.420594	0.640402	RHOA
3780.86	0.105383	0.439412	0.239828	0.810463	0.907593	DHX8
77.8576	0.718814	0.759459	0.946481	0.343903	0.570949	PMS2P4
2951.05	-1.003	0.432317	-2.32005	0.0203383	0.0891653	PRKCZ
0.201262	-1.3829	4.98135	-0.277615	0.781308	NA	ZFY
9006.19	0.145795	0.428484	0.340258	0.733662	0.863298	IARS2
518.987	0.568548	0.491805	1.15604	0.247663	0.466649	SYT1
17.3482	-0.157781	1.16827	-0.135055	0.892568	0.951128	NAV3
10603.1	1.83988	0.519062	3.54462	0.000393187	0.00467039	EDF1
10388.5	1.72735	0.432739	3.99167	6.56e-05	0.00114508	NME4
2382.49	0.0249487	0.409493	0.0609259	0.951418	0.979488	PDZD4
2.81129	-1.03473	3.20225	-0.323126	0.7466	NA	ATP2B3
3777.45	0.493902	0.415547	1.18856	0.234613	0.45166	ROCK1
1789.02	-0.0180517	0.484175	-0.0372833	0.970259	0.987276	CBFB
10383.4	2.16859	0.655681	3.30738	0.000941719	0.00925455	MALAT1
1541.35	0.967384	0.442076	2.18828	0.0286494	0.112409	HYAL2
210.543	-3.69025	0.566197	-6.51761	7.14e-11	9.3e-09	TMEM151A
386.774	-3.68873	0.584228	-6.31385	2.72e-10	2.96e-08	ETV5
2319.72	0.501423	0.514459	0.974661	0.329728	0.557066	FGFR3
10362.5	2.1401	0.481082	4.44851	8.65e-06	0.000219123	FKBP10
1164.43	-0.235417	0.417855	-0.563395	0.573166	0.760501	HEATR6
8111.86	0.108709	0.467145	0.23271	0.815986	0.910032	COASY
3089.49	-0.732935	0.404013	-1.81414	0.0696568	0.207579	PLEKHH3
121.854	-3.6833	0.720615	-5.11133	3.2e-07	1.35e-05	SYTL5
8057.14	-1.02822	0.418029	-2.45968	0.013906	0.0686746	OTUD5
1647.07	-3.65819	0.4298	-8.51138	1.72e-17	8.6e-15	ACHE
627.512	0.885937	0.492472	1.79896	0.072025	0.212398	TBC1D25
2001.35	0.533622	0.549366	0.971341	0.331378	0.558646	ACSL4
2674.87	-0.768825	0.420164	-1.82982	0.0672767	0.203211	INPP5A
164.193	-3.65699	0.691806	-5.28616	1.25e-07	6.24e-06	RP11-45M22.4
2644.05	0.545188	0.467588	1.16596	0.243632	0.462768	GRIPAP1
1598.25	0.523034	0.523482	0.999143	0.317726	0.545501	FTSJ1
2160.76	0.407083	0.435729	0.934257	0.350171	0.57697	PRR11
453.472	0.795568	0.478153	1.66384	0.0961453	0.256289	REEP1
395.589	0.305376	0.560588	0.544743	0.585931	0.769344	ATP11A
10292.7	1.23403	0.437913	2.81798	0.00483272	0.0321494	WDR6
5167.78	0.953453	0.41196	2.31443	0.0206441	0.0900323	LAPTM4A
1396.7	-0.72796	0.411465	-1.76919	0.0768621	0.22195	TTC7A
172.235	-3.65244	0.592231	-6.16725	6.95e-10	7.06e-08	AC017104.6
31.3249	-2.41246	1.24655	-1.93531	0.0529525	0.172159	STON1-GTF2A1L
1850.96	-0.173091	0.48297	-0.358388	0.720053	0.85635	SRBD1
2837.51	-0.270037	0.457949	-0.589667	0.555414	0.748772	KIF2A
195.597	-0.125809	0.594698	-0.211552	0.832457	0.918423	RASGRP2
3548.58	0.665788	0.435408	1.52912	0.126236	0.306847	PSME4
1404.34	-0.283436	0.421484	-0.672472	0.501283	0.707135	IFT80
3996.37	-0.139337	0.436234	-0.319408	0.749417	0.872652	SIRT2
1948.09	-0.156542	0.423481	-0.369654	0.71164	0.851192	ERLEC1
3081.59	-3.64425	0.421503	-8.64586	5.34e-18	2.9e-15	CBARP
50.3868	-0.227511	0.827123	-0.275063	0.783268	0.892579	PYGM
0.201262	-1.3829	4.98135	-0.277615	0.781308	NA	PAGE1
5313.3	-0.217933	0.439435	-0.495939	0.619937	0.793597	PITX1
0	NA	NA	NA	NA	NA	TRPC7
10135.3	1.40957	0.455314	3.09582	0.00196267	0.0161413	RBM3
0.495943	2.41649	4.89227	0.49394	0.621349	NA	ADGRF5
10054	2.36957	0.412848	5.73956	9.49e-09	7.16e-07	SSR4
0	NA	NA	NA	NA	NA	ADAM7
8540.17	-0.767832	0.449129	-1.7096	0.0873395	0.241486	NUP133
31050.7	0.439781	0.460573	0.954858	0.33965	0.566958	NUCKS1
4939.94	-0.217288	0.435867	-0.498519	0.618118	0.792129	VPS35
4746.72	-0.0134353	0.41648	-0.0322593	0.974265	0.989097	DNAJA2
168.016	-3.6406	0.563949	-6.45554	1.08e-10	1.32e-08	FAM47E-STBD1
789.86	-0.133085	0.460314	-0.289119	0.772491	0.886801	KCNAB2
7.00375	-3.62573	2.05016	-1.76851	0.0769755	0.222104	ABCC9
9983.03	1.21284	0.394428	3.07494	0.00210548	0.0171231	MLEC
85.0057	0.0844796	0.703607	0.120067	0.90443	0.956428	CLEC2D
1616.05	-0.0738827	0.409135	-0.180583	0.856695	0.931325	FUNDC1
13.186	0.339879	1.41945	0.239444	0.810761	0.907676	MAOB
219.963	-0.758052	0.526371	-1.44015	0.149825	0.342206	RORA
11.021	1.94746	1.46702	1.3275	0.184345	0.388335	DRD4
572.442	1.21127	0.490827	2.46782	0.013594	0.067512	TGFBR3
12.8191	-2.35966	4.5946	-0.513572	0.607551	0.785358	KIAA1107
0.849395	0.846025	4.85031	0.174427	0.86153	NA	PLA2G10
38.0256	0.860279	0.949899	0.905653	0.36512	0.590342	HES2
5392.01	0.408324	0.423849	0.963371	0.335362	0.562865	ATP1B3
492.008	-0.373714	0.52937	-0.705959	0.480213	0.690232	NEDD4
142.671	0.0660668	0.620791	0.106423	0.915246	0.961595	PIGB
1300.7	-0.242162	0.46715	-0.518382	0.604192	0.783291	MAPK6
893.672	0.195483	0.430605	0.453972	0.649849	0.812621	GNB5
320.344	-0.788971	0.500069	-1.57772	0.114629	0.286814	RAB27A
8623.81	-1.01442	0.42569	-2.38299	0.0171725	0.0796267	CECR5
8168.65	-0.690779	0.477639	-1.44624	0.148111	0.339705	UFD1L
1326.84	0.447341	0.507617	0.881256	0.378179	0.601719	LRP6
2.60092	-0.719328	2.97161	-0.242067	0.808728	NA	GUCY2C
0	NA	NA	NA	NA	NA	SCT
3713.31	-0.172455	0.421184	-0.409454	0.682206	0.833291	PHRF1
5885.38	-0.243946	0.42094	-0.579526	0.562234	0.752905	IKBKAP
2365.77	0.57612	0.469497	1.2271	0.219785	0.434365	NUCB2
9946.29	2.14335	0.453372	4.72758	2.27e-06	7.13e-05	TCEAL4
1082.48	-0.127954	0.436116	-0.293394	0.769221	0.884923	PTPN3
451.498	-0.269696	0.469032	-0.575005	0.565288	0.754644	SPTB
2.56844	-0.564063	2.69379	-0.209394	0.834141	NA	DAPP1
0.551142	2.54321	4.89227	0.519843	0.603173	NA	FGF10
1698.99	-0.0071444	0.446412	-0.0160041	0.987231	0.994827	SLC44A1
548.944	-0.718377	0.456234	-1.57458	0.115353	0.288171	TMEM260
2141.76	-0.69404	0.443719	-1.56414	0.117784	0.292551	SMG6
1996.19	-0.160644	0.545899	-0.294274	0.768549	0.884685	EXOC5
1135.67	0.642173	0.460363	1.39493	0.163038	0.360775	CLTCL1
37.7166	4.12514	1.04038	3.96504	7.34e-05	0.00125201	FGF22
1458.18	-3.64012	0.472756	-7.69979	1.36e-14	3.55e-12	NR1D1
7484.03	0.120736	0.411307	0.293542	0.769108	0.884923	DGCR2
7483.68	-0.916014	0.412608	-2.22006	0.0264147	0.106658	RNF126
919.204	0.893574	0.431801	2.06941	0.0385072	0.138559	MNT
325.36	-3.60331	0.650289	-5.54108	3.01e-08	1.94e-06	UNCX
5877.66	-3.59647	0.468722	-7.67291	1.68e-14	4.32e-12	UPP1
2312.55	-0.693939	0.433836	-1.59954	0.1097	0.278589	POLB
0	NA	NA	NA	NA	NA	ST6GALNAC1
423.14	1.13888	0.505906	2.25118	0.0243743	0.10108	WIPI1
40.6458	1.12787	0.81983	1.37573	0.168904	0.369073	FRMPD1
3808.95	0.477169	0.4364	1.09342	0.274209	0.497934	GBA2
3823.79	0.832637	0.425372	1.95743	0.0502965	0.166548	NDST1
4819.21	0.733335	0.443942	1.65187	0.0985605	0.260185	ASNS
1233.84	0.465883	0.428072	1.08833	0.27645	0.499884	AP3M2
1.04868	-2.23484	4.83958	-0.461783	0.644237	NA	CNGB1
23.0109	-0.767945	1.10554	-0.694633	0.487285	0.696322	ST6GALNAC2
0.316611	-1.71434	4.96241	-0.345465	0.729745	NA	CHAT
47778.3	-0.107896	0.420772	-0.256424	0.797624	0.90077	PABPC1
337.434	0.59737	0.471136	1.26793	0.204821	0.41497	TESK2
4098.58	-1.09094	0.423832	-2.57398	0.0100535	0.0541227	CFAP20
4303.01	-1.0344	0.414793	-2.49378	0.012639	0.0638705	CSNK2A2
256.206	-3.58352	0.531804	-6.73842	1.6e-11	2.38e-09	ANXA3
2381.32	0.761866	0.429833	1.77247	0.0763164	0.221108	EIF2B3
1.3265	3.83263	4.82261	0.794721	0.426776	NA	CAMK2A
29536.4	-0.0831074	0.41876	-0.198461	0.842685	0.924128	TCOF1
8534.93	-0.11925	0.400967	-0.297406	0.766157	0.882734	CDC42
847.611	0.291549	0.593529	0.491212	0.623276	0.794938	OSBPL3
9775.73	1.29828	0.408966	3.17455	0.00150069	0.0131986	PDIA3
0	NA	NA	NA	NA	NA	SLC12A3
2140.5	-0.543304	0.455031	-1.19399	0.232481	0.449038	RAD18
9763.63	1.58191	0.580774	2.72379	0.00645375	0.0394216	SNHG5
3.49636	-0.123386	2.62476	-0.0470085	0.962506	NA	TRPM5
2696.17	-0.277697	0.413023	-0.672352	0.501359	0.707135	NCK2
6766.24	0.700956	0.421287	1.66384	0.0961435	0.256289	MAP4K4
486.839	0.701529	0.557185	1.25906	0.208009	0.419195	MGAT4A
9562.4	1.55344	0.421847	3.68248	0.000230975	0.00308931	GRN
7968.97	-0.193895	0.414772	-0.467475	0.64016	0.806394	WDR1
729.892	0.603279	0.518143	1.16431	0.244298	0.463504	SNX13
0	NA	NA	NA	NA	NA	MS4A12
1076.19	-0.482391	0.435087	-1.10872	0.26755	0.490359	ARHGAP10
9522.69	1.46629	0.460918	3.18123	0.00146653	0.0130125	SNRPD3
1363.39	0.441006	0.426838	1.03319	0.301513	0.527626	ING3
9103.45	5.42533	1.24343	4.36318	1.28e-05	0.000304531	IRS4
1842.36	-3.57881	0.439035	-8.15155	3.59e-16	1.42e-13	GPRC5C
9884.6	-0.331664	0.495208	-0.669746	0.503019	0.708229	WBSCR22
1336.86	0.97104	0.527722	1.84006	0.0657597	0.199909	SEL1L
3239	0.199328	0.403133	0.494448	0.62099	0.793709	TRIP13
11702.3	-0.1209	0.411999	-0.293447	0.76918	0.884923	ATP6AP1
8981.35	0.0849763	0.416412	0.204068	0.8383	0.921447	TCF3
9050.27	1.38919	0.473123	2.93621	0.00332252	0.0242071	PAGR1
16641.7	-0.261514	0.407389	-0.641929	0.520919	0.722079	DAZAP1
18537.5	0.189949	0.438159	0.433516	0.66464	0.822327	MBD3
0	NA	NA	NA	NA	NA	PRLH
6926.64	-0.285475	0.451424	-0.632388	0.527134	0.726677	HLTF
19333	-0.516893	0.413193	-1.25097	0.210945	0.422957	FAM50A
4158.65	0.408791	0.472078	0.865938	0.386524	0.609479	FAM3A
8861.88	0.0880683	0.430792	0.204433	0.838015	0.921438	CPSF1
2.36577	1.62938	3.11185	0.523604	0.600554	NA	MYO3B
294.667	0.84056	0.515635	1.63015	0.103071	0.267838	CYBRD1
0	NA	NA	NA	NA	NA	CDH19
6860.35	-0.944091	0.462224	-2.0425	0.0411022	0.145149	PDCD2
2301.38	0.139999	0.453395	0.308779	0.757489	0.877527	SLC6A15
3554.48	-0.544229	0.399857	-1.36106	0.173495	0.374852	RDH11
3926.48	0.875357	0.436845	2.00382	0.0450899	0.15441	PRKACA
4077.09	-0.328617	0.427067	-0.769474	0.441612	0.657935	ADGRL1
0	NA	NA	NA	NA	NA	SPP2
2971.63	0.850876	0.420009	2.02585	0.0427801	0.14897	ACTN1
996.515	0.878721	0.427216	2.05685	0.0397003	0.141698	ZFYVE26
292.316	0.927215	0.663584	1.39728	0.162328	0.359833	RPS6KA6
1449.77	0.632939	0.415927	1.52175	0.128071	0.30953	EPN2
8870.49	1.88702	0.396529	4.75884	1.95e-06	6.24e-05	PDIA4
225.608	-0.869735	0.523962	-1.65992	0.0969308	0.257588	LIMS2
161.243	-1.50823	0.60046	-2.5118	0.0120118	0.0615687	ASIC4
2312.7	-0.438435	0.406076	-1.07969	0.280282	0.504084	SPEG
55.5345	-1.9542	0.779193	-2.50798	0.0121425	0.0619784	LNX1
3103.95	-0.6012	0.41499	-1.44871	0.147419	0.33869	ALDH3A2
2878.72	0.446556	0.464223	0.961944	0.336078	0.563718	TFRC
1038.29	0.332777	0.544173	0.611528	0.54085	0.737297	SREBF1
0	NA	NA	NA	NA	NA	TRPC5
2939.88	-1.03801	0.504988	-2.05552	0.0398288	0.142101	AFF4
1219.93	0.123387	0.421672	0.292614	0.769817	0.885181	UBE2D1
957.192	1.05923	0.473962	2.23484	0.0254279	0.104089	MPP5
878.065	-0.210512	0.423335	-0.49727	0.618998	0.792797	RHOBTB1
17637.5	-0.259444	0.542493	-0.478244	0.632477	0.801306	SMC1A
9230.94	0.35937	0.49826	0.72125	0.470756	0.681794	HSD17B10
3785.38	-0.639918	0.402018	-1.59177	0.111437	0.281347	MARK2
122.27	-3.5532	0.715055	-4.96913	6.73e-07	2.55e-05	C1orf116
1161.92	-0.0303766	0.443775	-0.0684504	0.945427	0.97625	CHFR
47.7801	1.65271	0.791788	2.08731	0.0368601	0.134208	TRHDE
2774.45	-0.0759668	0.446775	-0.170034	0.864984	0.935892	P4HA2
2.83572	-0.419856	2.95381	-0.14214	0.886969	NA	FCGR2B
1664.17	0.685061	0.410219	1.66999	0.0949218	0.254455	NFATC3
8825.55	2.08667	0.477631	4.36879	1.25e-05	0.00029906	NEFL
6765.59	0.642462	0.476329	1.34878	0.177409	0.379391	ACADVL
1247.59	0.375899	0.428046	0.878176	0.379848	0.603141	STK10
3997.29	-0.464255	0.42548	-1.09113	0.275215	0.49902	FBXW11
78.9739	0.570632	0.773084	0.738124	0.460439	0.67311	ACAP1
497.348	-3.51077	0.4938	-7.10969	1.16e-12	2.23e-10	CHRNA4
547.901	1.26711	0.558447	2.269	0.0232686	0.0979452	EVC
1235.7	-0.55133	0.416414	-1.32399	0.185505	0.38971	DERL2
19.6116	0.227558	1.1705	0.194411	0.845854	0.925895	SIDT1
1476.33	-0.347597	0.450202	-0.772093	0.44006	0.656755	NDE1
3.27332	-0.281829	2.70527	-0.104178	0.917028	NA	MRVI1
12829.4	-3.45279	0.444788	-7.76278	8.31e-15	2.39e-12	RASSF1
5625.22	-0.183012	0.398262	-0.459526	0.645856	0.809867	AP1M1
545.498	-3.4493	0.553531	-6.23144	4.62e-10	4.85e-08	FAM57B
3779.72	-0.58687	0.403543	-1.4543	0.145864	0.336643	XRCC1
8772.92	2.58042	0.486178	5.30757	1.11e-07	5.68e-06	SPEN
7.12292	-2.10649	1.78857	-1.17775	0.238895	0.457176	CYP2W1
583.196	-3.41982	0.495566	-6.90084	5.17e-12	8.54e-10	DUSP5
0.231065	1.38614	4.99246	0.277648	0.781283	NA	MOV10L1
1487.31	-0.435336	0.456222	-0.954221	0.339972	0.567197	PANX2
4107.77	-0.297733	0.460231	-0.646921	0.517683	0.719179	SELO
0.693196	2.90657	4.8616	0.597863	0.549932	NA	TP63
296.486	0.708211	0.60324	1.17401	0.24039	0.458836	ALPK1
1138.05	-0.175181	0.458778	-0.381842	0.702579	0.845931	LLGL2
1162.9	-0.193825	0.48449	-0.400059	0.689113	0.837357	PDE8A
8550.86	1.44185	0.421694	3.41918	0.000628103	0.00679059	UBTF
2559.88	0.562586	0.519926	1.08205	0.27923	0.502751	NLE1
688.57	-3.41224	0.458842	-7.43664	1.03e-13	2.33e-11	PTX3
6302.56	0.323416	0.398076	0.812446	0.416536	0.637003	SMARCE1
2.41515	-4.74001	3.79157	-1.25014	0.211247	NA	FNDC8
152.375	0.999761	0.609467	1.64038	0.100925	0.264104	GSDMB
3834.28	0.000437684	0.410735	0.00106561	0.99915	0.999812	KDM5A
1409.11	0.803962	0.46667	1.72276	0.0849313	0.237208	ADAM11
8416.07	1.58675	0.523575	3.03061	0.0024406	0.019189	DDT
2213.21	-0.151255	0.494496	-0.305876	0.759699	0.878756	FERMT2
0	NA	NA	NA	NA	NA	ABCB11
48.4504	-5.65291	1.3181	-4.28869	1.8e-05	0.000401411	DHRS9
0	NA	NA	NA	NA	NA	CD5L
59.4643	-0.242515	0.924598	-0.262292	0.793096	0.898574	PTGS2
3208.72	-0.0481962	0.429899	-0.11211	0.910736	0.95961	IGF2BP2
807.151	-0.300607	0.444743	-0.675911	0.499097	0.705476	MAP3K13
8330.68	3.03532	0.432171	7.02343	2.16e-12	3.92e-10	SLC25A6
60.2068	-3.02061	0.791672	-3.81547	0.000135922	0.00202455	TBX21
6.23559	1.49107	1.8553	0.80368	0.421582	0.641109	VDAC1P1
74.4668	0.379022	0.936171	0.404864	0.685578	0.835155	FRY
4029.65	-0.886332	0.446261	-1.98613	0.047019	0.159266	PICALM
3871.99	0.263662	0.455943	0.578279	0.563076	0.753225	NSF
8330.54	3.03471	0.432205	7.02146	2.2e-12	3.94e-10	SLC25A6
1936.1	0.442685	0.543561	0.814417	0.415406	0.636223	CLASP1
13411.2	0.396939	0.469027	0.846303	0.397384	0.619732	MRPS34
3718.13	0.81332	0.650906	1.24952	0.211475	0.423663	NOTCH3
4231.26	0.751284	0.408898	1.83734	0.0661601	0.200707	CLNS1A
308.026	0.554429	0.573082	0.967451	0.333319	0.560742	PPP2R2C
8253.46	1.75172	0.402005	4.35747	1.32e-05	0.000311369	DDOST
257.887	-3.40307	0.575613	-5.91209	3.38e-09	2.89e-07	RFPL3S
11.4461	-1.448	1.5316	-0.945417	0.344446	0.571447	CDHR2
268.094	0.587869	0.589085	0.997936	0.318311	0.546167	SNCB
2942.81	-1.06601	0.41334	-2.57901	0.00990831	0.0536059	TSG101
2502.6	0.197554	0.413269	0.478029	0.63263	0.801424	NCBP3
399.148	0.284659	0.540341	0.526814	0.598323	0.778771	ATP2A3
8202.04	1.40745	0.403511	3.48801	0.000486635	0.00554496	EPRS
351.456	0.0223029	0.498919	0.0447024	0.964345	0.98472	MGLL
234.453	1.1738	0.507732	2.31185	0.020786	0.0904023	NTN4
4269.54	0.343164	0.428543	0.800769	0.423265	0.642427	BCS1L
392.081	-0.128737	0.5166	-0.249201	0.803206	0.903779	NUAK1
1533.1	-0.84272	0.482286	-1.74734	0.0805777	0.229398	DPP8
8168.59	2.46126	0.39768	6.18906	6.05e-10	6.18e-08	SCD
412.664	0.360312	0.55268	0.651935	0.514443	0.716615	ZNF532
12.5056	0.788625	1.35188	0.583354	0.559655	0.751665	SCARF1
3041.75	0.70374	0.499274	1.40952	0.15868	0.353976	LMAN1
8933.46	-0.654457	0.429213	-1.52478	0.127313	0.308637	HACD3
21.7283	1.21073	1.17627	1.0293	0.303341	0.529735	IPCEF1
3083.37	-0.836538	0.474115	-1.76442	0.0776614	0.223404	ZZEF1
0	NA	NA	NA	NA	NA	NOX3
112965	-0.136863	0.449741	-0.304316	0.760887	0.879381	ENO1
0.517694	-2.50031	4.89228	-0.511073	0.6093	NA	SLC12A1
13199.8	-1.05352	0.456583	-2.30739	0.0210329	0.0912673	MYDGF
656.894	0.889662	0.501399	1.77436	0.0760036	0.220639	ANO8
808.697	-0.242093	0.425467	-0.569006	0.569352	0.757573	TUBE1
132.487	-3.37976	0.603657	-5.59881	2.16e-08	1.44e-06	BDKRB2
3.53301	-0.272704	2.65879	-0.102567	0.918306	NA	TXK
0.7959	3.09341	4.85233	0.63751	0.523793	NA	WSCD2
1365.85	0.316466	0.512618	0.617353	0.537002	0.734369	KCNQ2
6.75569	-3.69508	2.10657	-1.75407	0.0794183	0.227049	TACR2
2392.47	-0.609543	0.409019	-1.49026	0.136157	0.322106	ACTR6
1812.05	-0.343578	0.43909	-0.782477	0.433934	0.651141	TIPIN
3921.42	0.466665	0.411313	1.13458	0.256553	0.477295	SRI
3882.04	0.210583	0.416514	0.505585	0.613148	0.788837	EIF4G3
2599.69	-0.473606	0.412707	-1.14756	0.251151	0.471146	NUP37
8159.23	1.10086	0.402226	2.73692	0.00620176	0.0384695	CHD3
5816.4	-0.760602	0.406273	-1.87215	0.0611864	0.190204	GTSE1
7746.88	-3.37617	0.443306	-7.61588	2.62e-14	6.55e-12	FSTL3
3172.2	-0.412393	0.412209	-1.00045	0.317094	0.545205	TTC38
5191.8	0.542344	0.407649	1.33042	0.183381	0.387239	ACAT1
8142.1	1.5835	0.454999	3.48023	0.000500986	0.00568802	DHCR24
1329.57	0.760074	0.433009	1.75533	0.0792025	0.226569	CELSR1
12.1171	-0.168284	1.43549	-0.117231	0.906677	0.95752	WNT8B
6889.96	0.160274	0.459248	0.348992	0.727096	0.859669	ZNF638
524.547	-0.28633	0.526466	-0.543871	0.58653	0.769599	SLC25A40
1295.58	-0.64043	0.416356	-1.53818	0.124005	0.303442	TIMM21
2175.41	1.09849	0.505273	2.17405	0.0297014	0.115222	ADD2
0	NA	NA	NA	NA	NA	FGF4
523.401	0.659766	0.552929	1.19322	0.232783	0.449393	RASAL2
390.874	-0.693464	0.458352	-1.51295	0.130293	0.312946	VPS9D1
930.039	1.02844	0.4284	2.40066	0.0163654	0.0770665	ZNF37A
7479.77	-0.795854	0.413506	-1.92465	0.0542731	0.17516	MARK3
25850	0.315331	0.401812	0.784773	0.432587	0.650305	SLC25A3
901.234	0.060134	0.555267	0.108297	0.91376	0.961038	FNDC3B
117.413	-3.37048	0.61772	-5.45633	4.86e-08	2.82e-06	CCM2L
1.3839	-0.966925	3.87494	-0.249533	0.802949	NA	CACNG5
174.602	-0.917888	0.537289	-1.70837	0.0875683	0.241799	CACNG4
518.206	0.847565	0.486438	1.74239	0.08144	0.230953	FRYL
1719.43	0.741554	0.463562	1.59969	0.109668	0.278589	TMEM131
9185.58	-3.33626	0.42806	-7.79391	6.5e-15	1.9e-12	KLF6
68901.6	0.755757	0.400785	1.8857	0.059336	0.186373	ACTB
549.677	-0.329667	0.570879	-0.577473	0.56362	0.753433	MOCOS
223.68	0.174765	0.52517	0.332778	0.739302	0.866813	PLD1
11.0266	-2.37442	1.57837	-1.50435	0.132491	0.316414	ATP12A
6601.59	-3.33507	0.600306	-5.55562	2.77e-08	1.81e-06	UAP1L1
1183.56	-0.202159	0.493153	-0.409932	0.681856	0.833024	DLG1
11954.5	-0.190265	0.411514	-0.462353	0.643828	0.808604	RAB7A
1322.9	0.321532	0.431857	0.744534	0.456554	0.670297	BCAP29
601.398	1.36357	0.609426	2.23746	0.0252564	0.103619	SEC31B
6798.55	-0.360416	0.403273	-0.893726	0.371468	0.59554	SART3
0.231065	1.38614	4.99246	0.277648	0.781283	NA	ARHGAP15
2.75993	-1.53832	2.87677	-0.534736	0.592832	NA	TUBA3D
202.993	0.516981	0.512686	1.00838	0.313273	0.541248	PAX2
8078.98	1.37972	0.462683	2.98199	0.00286384	0.0218202	POLD2
2071.49	-0.633282	0.417121	-1.51822	0.128958	0.311106	KIFAP3
3841.85	-0.613151	0.432514	-1.41764	0.156295	0.350672	MKRN2
16702.2	-0.468054	0.397837	-1.1765	0.239396	0.457835	MCM6
3554.44	0.393694	0.420432	0.936404	0.349065	0.575945	REXO2
983.163	-0.0363418	0.43285	-0.0839593	0.933089	0.969829	RBM7
584.668	0.792788	0.490377	1.61669	0.105945	0.272624	RBMS2
7826.81	0.165166	0.411133	0.401735	0.687879	0.836672	BAZ2A
2110	-0.445288	0.470673	-0.946068	0.344114	0.571199	PTPN23
0	NA	NA	NA	NA	NA	MLH1
6269.82	0.378926	0.42516	0.891254	0.372793	0.596933	UNG
62.6015	2.2039	0.799	2.75832	0.00580992	0.0367343	FMO4
619.03	-0.0265791	0.477654	-0.0556451	0.955625	0.981119	KLHL20
19.3751	-0.175782	1.15591	-0.152072	0.87913	0.943624	RGS11
589.429	0.815811	0.520944	1.56602	0.117343	0.291684	SLC46A1
338.542	0.375163	0.517375	0.725128	0.468374	0.679898	PLXNA2
5419.99	-0.293134	0.446541	-0.656455	0.511532	0.714463	SPAG5
2160.33	-0.563189	0.427114	-1.31859	0.187306	0.391873	ANKRD13A
2141.69	0.422201	0.430722	0.980218	0.326979	0.554316	TPD52
802.429	0.849988	0.503999	1.68649	0.091702	0.249002	ACACB
7624.59	-3.31851	0.430054	-7.71651	1.2e-14	3.29e-12	CDKN1A
7994.18	2.58274	0.50247	5.1401	2.75e-07	1.18e-05	CTSD
1496.77	-0.873932	0.416435	-2.0986	0.0358519	0.131876	GPATCH1
163.787	-0.528256	0.551489	-0.957871	0.338128	0.565626	ICAM3
2485.99	-0.619509	0.4147	-1.49387	0.135208	0.3207	NT5C2
2000.49	-1.04521	0.428799	-2.43752	0.0147883	0.0717632	MCAM
7963.86	2.97981	0.435077	6.84892	7.44e-12	1.2e-09	MTATP6P1
7881.52	1.12904	0.398268	2.83487	0.00458439	0.0308646	ARF3
248.666	-3.28607	0.610056	-5.3865	7.18e-08	3.9e-06	STMND1
925.265	-0.969049	0.43587	-2.22325	0.0261989	0.106147	RAP1GAP
4877.23	0.452531	0.419251	1.07938	0.280418	0.504127	XAB2
4757.16	-0.60512	0.41676	-1.45196	0.146512	0.33761	ARHGEF1
5093.49	-0.792055	0.434743	-1.82189	0.0684715	0.20559	STXBP2
3865.17	-0.0392527	0.412751	-0.0951002	0.924235	0.965977	MAP2K7
7.77106	-5.05598	2.22796	-2.26933	0.0232481	0.0979284	NMRK2
2973.43	-0.481694	0.423249	-1.13809	0.255084	0.475306	DGKD
354.184	0.0651524	0.656269	0.099277	0.920918	0.964564	CTTNBP2
13.6085	1.76169	1.35597	1.29921	0.193872	0.400983	ACTL6B
721.038	0.564504	0.505411	1.11692	0.264029	0.48641	RARB
8504.98	0.903411	0.413723	2.18361	0.0289908	0.113374	TOP2B
6065.14	-0.55001	0.443533	-1.24007	0.214951	0.4281	TM9SF3
252.488	-3.27881	0.675479	-4.85406	1.21e-06	4.11e-05	SLC7A5P1
5652.98	-3.27585	0.4698	-6.97285	3.11e-12	5.42e-10	STX3
658.66	0.335379	0.586815	0.571525	0.567644	0.756354	PPP1R12B
3619.76	0.705099	0.48046	1.46755	0.142227	0.330945	DNAJC10
15143.6	0.172822	0.420644	0.410852	0.681181	0.832767	GTF3C1
806.333	-0.985893	0.525313	-1.87677	0.0605493	0.188717	IL4R
5327.6	-0.709921	0.451553	-1.57217	0.11591	0.289334	USP33
26.6555	-0.687375	1.10422	-0.622499	0.533614	0.731879	PAK3
10.1198	6.76927	2.1342	3.1718	0.00151496	0.0132811	CAPN6
2.04744	3.15494	3.36601	0.937294	0.348608	NA	DCX
8649.62	0.143437	0.43553	0.329339	0.741899	0.868526	SNRPA
10.6227	-1.89721	1.48397	-1.27847	0.201083	0.410151	SPAG6
4870.13	0.441752	0.43967	1.00474	0.315024	0.542775	EXOSC5
5890.05	0.714012	0.453675	1.57384	0.115524	0.288483	DYNC1I2
2.714	0.0690513	2.93934	0.0234921	0.981258	NA	APBB1IP
2531.89	-0.307832	0.43546	-0.706914	0.47962	0.689744	LRCH4
786.052	-1.09448	0.534826	-2.04642	0.0407149	0.144299	FAM76B
1623.02	-3.25774	0.432694	-7.52897	5.11e-14	1.26e-11	TMEM79
0	NA	NA	NA	NA	NA	TYR
1554.92	-0.433538	0.455422	-0.951948	0.341123	0.568244	POLD3
855.395	-3.25266	0.634386	-5.12726	2.94e-07	1.25e-05	GEM
8975.14	-0.406196	0.440502	-0.922119	0.356466	0.583219	CAPZB
392.791	0.670842	0.541177	1.2396	0.215124	0.42831	GPR137B
63.146	0.428929	0.809594	0.529807	0.596246	0.777871	NAALAD2
1970.91	0.399127	0.426259	0.936347	0.349094	0.575945	JADE1
131.353	0.126717	0.719696	0.176071	0.860238	0.933201	SLC25A43
7270.3	-0.671791	0.435604	-1.54221	0.123023	0.301467	UBE2A
3808.66	-0.328131	0.404434	-0.811333	0.417174	0.637344	FGFR1
0.402524	-2.17916	4.91862	-0.443043	0.657734	NA	FKBP6
27.7258	-2.15975	0.979058	-2.20595	0.0273878	0.109012	SMC1B
4131.41	0.452118	0.422235	1.07077	0.284271	0.508361	FBLN1
7755.77	1.35038	0.455339	2.96566	0.00302038	0.0226005	SLC25A39
0	NA	NA	NA	NA	NA	CST7
136.755	-0.351766	0.769341	-0.45723	0.647506	0.811025	MAP2
530.36	0.601791	0.486487	1.23701	0.216082	0.429678	PIAS2
727.303	1.1749	0.487667	2.40922	0.0159864	0.0759786	AMPH
1870.4	0.861196	0.46559	1.84969	0.0643585	0.197131	ARAF
133.385	-3.24683	0.590462	-5.49879	3.82e-08	2.37e-06	TAS1R3
31.2479	1.57319	1.04544	1.50481	0.132372	0.316291	LAMP3
3.70383	5.31986	2.88586	1.84342	0.0652673	NA	FAP
500.758	0.595779	0.492397	1.20996	0.226295	0.442168	NEBL
670.79	-0.679353	0.430048	-1.57971	0.114172	0.286048	ACER3
3510.62	0.0121035	0.430989	0.028083	0.977596	0.990108	UBE2K
8042.12	-3.24621	0.492336	-6.5935	4.3e-11	5.71e-09	SLC25A25
411.139	-0.45929	0.522627	-0.878811	0.379504	0.603132	N4BP2
923.285	0.806322	0.469544	1.71725	0.0859342	0.238921	TIGAR
1429.77	-0.594899	0.429948	-1.38365	0.166465	0.365465	TULP3
246.252	-3.23864	0.561368	-5.76919	7.97e-09	6.2e-07	ISG20
4.14139	-3.85305	2.61397	-1.47402	0.140475	NA	ADCY2
7316.46	-0.913086	0.396735	-2.3015	0.0213634	0.092322	PPP2R5C
120.665	0.932212	0.601506	1.5498	0.12119	0.298191	PMS2P1
0.462131	2.32458	4.89934	0.474468	0.635166	NA	RBFOX1
19218.5	-1.06795	0.415689	-2.5691	0.0101963	0.054697	GNB1
6978.1	-0.887923	0.496727	-1.78755	0.073849	0.216001	HOXA9
0.727851	2.97202	4.85821	0.611752	0.540702	NA	EDN1
1867.76	-0.554131	0.441422	-1.25533	0.209358	0.421102	MLLT10
301.182	-0.372554	0.520989	-0.71509	0.474554	0.685414	ZCWPW1
7695.38	1.94963	0.431776	4.51539	6.32e-06	0.000168708	MT-ND3
11.2133	-4.48219	1.77721	-2.52204	0.0116677	0.06026	FGF20
0	NA	NA	NA	NA	NA	P2RY10
6.05246	3.55539	2.13138	1.66812	0.0952925	0.254981	ITM2A
8446.68	0.126989	0.398425	0.318727	0.749934	0.872733	NRDC
8097.38	0.966137	0.475514	2.03177	0.0421767	0.147626	VDAC3
5596.25	-0.568299	0.415516	-1.36769	0.171408	0.372659	PCM1
869.8	0.494879	0.434817	1.13813	0.255065	0.475306	TNRC6C
931.154	-0.239521	0.487789	-0.491034	0.623403	0.795034	CBFA2T2
0	NA	NA	NA	NA	NA	BRINP1
2380.49	-0.893874	0.436636	-2.04718	0.0406401	0.14412	ITCH
9.30105	1.44229	1.64843	0.874948	0.381602	0.604596	PKD2L2
971.322	0.0492993	0.449116	0.10977	0.912592	0.960554	TP53INP2
10339.5	-0.118627	0.406576	-0.291771	0.770462	0.885643	SDF4
32.7278	2.48206	0.921061	2.69478	0.00704346	0.0419912	MYH7B
0	NA	NA	NA	NA	NA	BPIFB2
14087.4	-3.23115	0.408108	-7.9174	2.43e-15	7.81e-13	IFRD1
184.756	-3.22132	0.599303	-5.37511	7.65e-08	4.12e-06	BCAN
7561.71	3.08107	0.495801	6.21433	5.15e-10	5.35e-08	SLIT2
55.9159	1.46823	0.827297	1.77473	0.0759429	0.220627	CLUL1
7499.57	4.25752	0.53289	7.98949	1.36e-15	4.77e-13	HMGN5
2.52621	2.33179	3.39221	0.687396	0.491833	NA	CDH17
1854.71	-0.19228	0.436463	-0.440541	0.659545	0.819302	THOC1
7492.52	1.08473	0.410636	2.64158	0.00825208	0.0469016	TIMELESS
1124.42	0.492965	0.452886	1.0885	0.276375	0.499884	OSBPL6
1391.49	0.496716	0.431222	1.15188	0.24937	0.468726	SLC1A3
26430.7	-0.475968	0.404932	-1.17543	0.239824	0.45833	XRCC5
187.309	1.11062	0.566743	1.95966	0.0500355	0.165993	LXN
3.37474	-0.88926	2.68105	-0.331684	0.740128	NA	SP140
1059.81	0.354559	0.41855	0.847113	0.396932	0.619281	MKNK1
7043.27	5.57495	0.593521	9.39303	5.83e-21	5.04e-18	RP6-24A23.7
3836.53	-1.01104	0.438934	-2.30339	0.0212568	0.091966	REXO1
5286.69	0.165555	0.401314	0.412533	0.679949	0.832324	SAR1A
461.534	-1.25655	0.512905	-2.44986	0.0142911	0.0699321	CDC14A
104.582	0.529239	0.72243	0.732581	0.463814	0.675809	RAPGEF3
4.37186	-1.13927	2.42986	-0.468861	0.639169	NA	CEACAM1
1340.95	-0.167037	0.459245	-0.363721	0.716066	0.854067	SENP1
7.82888	-4.49107	2.06238	-2.17761	0.0294347	0.114474	DUSP13
3900.65	-0.205731	0.402042	-0.511714	0.608851	0.78613	CIC
363.421	0.414967	0.501045	0.828202	0.407556	0.629552	LIPE
7804.28	0.0333077	0.399865	0.0832974	0.933615	0.97007	FDFT1
4801.24	-0.256531	0.552516	-0.464296	0.642436	0.807802	PAFAH1B3
222.033	1.10773	0.634678	1.74534	0.0809258	0.23001	OPHN1
0	NA	NA	NA	NA	NA	AFM
2110.06	-3.14585	0.552786	-5.6909	1.26e-08	9.27e-07	ISG15
4.41425	-1.19886	2.38117	-0.503474	0.614631	NA	SCGN
505.541	0.713876	0.448771	1.59074	0.111669	0.281632	LRRC16A
5493.78	-0.200218	0.401373	-0.498832	0.617898	0.792129	PGM1
15703.2	-0.130445	0.415419	-0.314009	0.753514	0.875117	DDX1
411.242	-3.12149	0.51155	-6.10203	1.05e-09	1.03e-07	C19orf38
6977.63	0.344235	0.457417	0.752564	0.451712	0.666556	EPB41L2
13.8196	-0.582732	1.32058	-0.441269	0.659018	0.819129	RIMS1
181.135	-3.11816	0.590512	-5.28044	1.29e-07	6.35e-06	RIPPLY2
936.38	0.0819999	0.473904	0.173031	0.862627	0.9343	STX7
685.362	0.676661	0.434648	1.5568	0.119518	0.295084	RABL2B
7613.06	-0.191375	0.434376	-0.440574	0.659521	0.819302	KEAP1
0	NA	NA	NA	NA	NA	DDX43
4085.6	-3.11768	0.45777	-6.81057	9.72e-12	1.53e-09	DDIT3
27.1188	-0.531815	1.03631	-0.513179	0.607826	0.785482	DCT
1651.27	0.793971	0.551254	1.4403	0.149782	0.342159	SLC35C2
609.064	1.29666	0.576542	2.24904	0.0245102	0.101402	CRYBG3
71.7004	1.54336	0.676444	2.28158	0.022514	0.0958991	EPHA6
2.55024	4.77741	3.35514	1.42391	0.154473	NA	SCTR
784.692	-3.10541	0.562557	-5.52017	3.39e-08	2.14e-06	PLA2G4C
3064.28	0.159276	0.511695	0.311271	0.755595	0.876141	RIF1
3628.87	-0.298288	0.457631	-0.651809	0.514524	0.716624	RAB21
97.5715	1.80491	0.620718	2.90778	0.00364006	0.0258822	SLC4A4
2586.28	0.08422	0.460598	0.182849	0.854916	0.930189	SMARCA2
1.38639	3.90353	4.72802	0.825616	0.409022	NA	RDH8
675.732	0.825846	0.483724	1.70727	0.0877726	0.242214	SESN1
386.297	1.66506	0.733687	2.26945	0.0232412	0.097921	MID2
1.87691	1.24028	3.47102	0.357325	0.720848	NA	PIH1D3
34.144	0.225201	0.891227	0.252687	0.80051	0.902226	COL5A3
3054.35	1.13207	0.666775	1.69784	0.0895386	0.245495	SRCAP
1329.19	1.06014	0.535298	1.98046	0.0476516	0.160893	PUM3
0	NA	NA	NA	NA	NA	CPB2
229.526	-1.27217	0.53804	-2.36445	0.0180567	0.0824966	CHRNA3
133.765	-0.516388	0.557237	-0.926694	0.354086	0.580902	KCNN2
1160.62	-0.174345	0.466856	-0.373445	0.708817	0.850053	CNOT4
2040.4	-0.417198	0.440481	-0.947142	0.343567	0.570589	PSEN1
7037.55	1.51007	0.57365	2.63239	0.00847873	0.0478916	MYBBP1A
2639.84	-0.399795	0.444416	-0.899598	0.368334	0.592515	CLDND1
1430.28	-1.08455	0.47776	-2.27006	0.0232037	0.097828	MOK
147863	0.67704	0.497444	1.36104	0.173502	0.374852	HSP90AA1
1359.95	-0.635309	0.492905	-1.28891	0.19743	0.404741	RBL1
1186.89	0.119493	0.446402	0.26768	0.788946	0.896012	DLGAP4
115.706	-0.538403	0.725479	-0.742134	0.458006	0.67162	IGSF9B
0	NA	NA	NA	NA	NA	CFHR2
83.9731	0.584998	0.838638	0.697556	0.485455	0.694875	CROCCP3
820.522	-3.10403	0.585192	-5.30429	1.13e-07	5.76e-06	TMBIM1
702.33	-0.537261	0.460396	-1.16696	0.243229	0.46228	AP4E1
1242.81	-0.435783	0.419211	-1.03953	0.298558	0.524727	RSBN1
1018.05	0.0302959	0.437423	0.0692599	0.944783	0.975846	MAGI3
25.3754	1.40941	1.09037	1.2926	0.196149	0.403319	CXCL2
0.752484	-1.09567	4.88711	-0.224196	0.822605	NA	AFP
81.867	0.596048	0.761709	0.782514	0.433913	0.651141	COL4A4
688.308	-0.368863	0.446931	-0.825323	0.409188	0.630741	TCF7
136.794	-3.09879	0.627	-4.94225	7.72e-07	2.86e-05	C1orf162
2.89323	2.6682	2.72789	0.978119	0.328015	NA	CDH7
6.50785	-0.694123	1.77055	-0.392039	0.695029	0.841396	IMPG2
8282.61	-0.629437	0.447873	-1.40539	0.159905	0.356135	PCNP
1677.05	-0.737421	0.432975	-1.70315	0.0885398	0.243635	EXD2
4968.21	-3.0972	0.418384	-7.40275	1.33e-13	2.91e-11	BRSK1
981.883	0.489046	0.46991	1.04072	0.298005	0.524093	MEF2C
0.231065	1.38614	4.99246	0.277648	0.781283	NA	PTPRC
0.924261	3.32004	4.84257	0.685595	0.492969	NA	CACNA1S
0.432364	0.0334415	4.97631	0.00672014	0.994638	NA	PKP1
4228.67	-0.501707	0.415995	-1.20604	0.227801	0.44397	UBA5
940.102	0.383773	0.453755	0.845772	0.39768	0.61999	STK17B
2103.76	0.233316	0.412799	0.565205	0.571934	0.759763	CDC14B
264.911	0.70341	0.592485	1.18722	0.235141	0.452305	ZNF510
6974.86	1.77175	0.426126	4.15781	3.21e-05	0.000639188	LPCAT1
216.96	0.250135	0.593329	0.421579	0.673332	0.828146	ZNF506
4474.54	0.82397	0.566196	1.45527	0.145593	0.336227	JMJD4
1355.29	-3.08846	0.547548	-5.64052	1.7e-08	1.19e-06	WNT11
2529.99	-0.977686	0.429391	-2.27691	0.0227914	0.0967336	AACS
1609.15	0.973903	0.436563	2.23084	0.0256917	0.104722	KIAA0141
0	NA	NA	NA	NA	NA	SLC13A1
6916.69	1.42501	0.431487	3.30254	0.000958127	0.00936839	PDHA1
43.7409	0.773044	0.890045	0.868544	0.385097	0.608205	PCDHB4
0	NA	NA	NA	NA	NA	PCDHA6
8.5042	1.47248	1.82849	0.805297	0.420649	0.640402	PCDHGA2
1182.76	0.766917	0.448934	1.7083	0.0875798	0.241799	HSPB11
904.488	0.78054	0.435692	1.79149	0.073214	0.214672	PHLPP1
30.8614	2.29798	1.01971	2.25356	0.0242241	0.100613	ATP8B1
17.5522	0.0787769	1.54457	0.0510026	0.959323	0.98305	IL12RB2
4832.85	-0.501969	0.427087	-1.17533	0.239862	0.458357	SMARCD3
3406.55	-0.792164	0.45616	-1.73659	0.0824594	0.232561	WDR70
0.992019	-3.44621	4.83976	-0.712062	0.476426	NA	FYB
6.86641	-2.25138	1.97314	-1.14101	0.253865	0.474011	MPP4
1575.04	0.778598	0.445624	1.74721	0.0806009	0.229413	STRADB
11216.8	-0.505735	0.425689	-1.18804	0.234818	0.451824	BZW1
7.12309	2.46503	2.00297	1.23069	0.218439	0.432869	PGR
29.5568	-1.13251	0.985709	-1.14893	0.250587	0.470525	C1QTNF3
1601	0.117733	0.489326	0.240603	0.809863	0.907522	ME2
1136.82	-0.241164	0.465265	-0.518337	0.604223	0.783291	C5orf22
1509.81	-0.366201	0.500358	-0.731877	0.464244	0.676227	CCNT2
542.075	0.0611049	0.45379	0.134655	0.892885	0.951296	FAM135A
24.8548	-1.54589	1.17573	-1.31483	0.188567	0.393749	COL19A1
278.635	-3.07858	0.599564	-5.1347	2.83e-07	1.21e-05	RP11-465B22.3
436.421	0.424311	0.512584	0.827789	0.40779	0.629687	COBLL1
1450.34	0.596851	0.417786	1.42861	0.153118	0.346992	DLG3
11.8799	-0.133109	1.75042	-0.0760442	0.939384	0.972896	KCNK2
694.254	0.166353	0.453473	0.366842	0.713737	0.852249	SERTAD4
401.64	1.28831	0.551417	2.33636	0.0194727	0.0869348	TRAF5
5612.86	-0.91545	0.486148	-1.88307	0.0596909	0.187023	MRPL22
1940.13	0.89527	0.456376	1.96169	0.049798	0.165523	GEMIN5
0.603786	-2.75348	4.87521	-0.564791	0.572216	NA	OPRK1
7036.86	0.355229	0.456067	0.778896	0.436041	0.652859	NFE2L1
64.6598	-1.65636	0.748311	-2.21347	0.0268653	0.107722	SEMA5B
6794.68	1.97	0.435556	4.52295	6.1e-06	0.000163481	PYCR1
2382.1	0.0491436	0.409764	0.119931	0.904537	0.956428	ITGB5
1667.55	0.668785	0.484803	1.3795	0.167741	0.366954	ERC1
10035.2	0.681456	0.431061	1.58088	0.113905	0.28563	XPO1
0	NA	NA	NA	NA	NA	LINC01587
1526.81	-0.738789	0.413887	-1.785	0.0742611	0.216806	RNF13
10.0855	1.65184	1.61643	1.02191	0.306824	0.533921	TRPM3
683.95	1.10615	0.442419	2.50023	0.0124113	0.0630549	PALB2
688.077	-0.0785107	0.524698	-0.14963	0.881056	0.944784	DOPEY1
1945.94	0.000629079	0.423893	0.00148405	0.998816	0.999812	LYRM2
482.937	0.421606	0.571146	0.738175	0.460408	0.67311	BCKDHB
2615.95	0.413979	0.475257	0.871064	0.383719	0.606789	KAT6A
1030.65	-0.429223	0.447631	-0.958878	0.33762	0.565209	ZCCHC6
256.174	-0.0592574	0.625896	-0.094676	0.924572	0.966042	ULK2
1.7045	0.290452	3.57298	0.0812911	0.93521	NA	GRHL2
6221.41	0.0265586	0.396149	0.0670421	0.946548	0.97678	TNPO1
6792.67	1.67759	0.445253	3.76773	0.000164736	0.00234789	HMGB3
45.4552	0.216578	0.849732	0.254878	0.798818	0.901663	P2RX5
803.82	0.204815	0.455874	0.44928	0.65323	0.814972	ITGAE
7956.38	-0.871466	0.434345	-2.00639	0.0448145	0.153811	DIS3
42174	-3.01822	0.419846	-7.18888	6.53e-13	1.29e-10	SLC3A2
341.534	1.21566	0.479067	2.53757	0.0111626	0.058365	TDRD3
0	NA	NA	NA	NA	NA	AC000111.6
702.532	-3.01082	0.540692	-5.56847	2.57e-08	1.71e-06	TCAP
926.996	0.499149	0.439335	1.13615	0.255896	0.476503	PDS5B
2365.69	-0.459876	0.458493	-1.00302	0.315853	0.543858	OXCT1
6766.43	1.94631	0.435325	4.47093	7.79e-06	0.00020158	CST3
0	NA	NA	NA	NA	NA	EPYC
1896.73	-0.665426	0.480094	-1.38603	0.165737	0.364374	CYLD
6745.92	1.30441	0.499287	2.61254	0.00898715	0.049959	PTGES2
1388.57	-0.323598	0.410342	-0.788604	0.430343	0.648312	ZNF324
0.619395	-0.53363	4.92454	-0.108361	0.913709	NA	ZNF671
4340.84	-2.99263	0.402179	-7.44104	9.99e-14	2.29e-11	RAB32
293.597	-0.757567	0.51302	-1.47668	0.139761	0.327452	ZNF586
1081.47	-0.215035	0.423157	-0.508168	0.611336	0.787624	ZNF446
910.925	-0.695101	0.427895	-1.62447	0.104276	0.269983	ZNF264
52842.3	0.572365	0.497033	1.15156	0.249501	0.468856	RPS5
6660.73	1.97387	0.404034	4.8854	1.03e-06	3.59e-05	NUCB1
415.049	-2.98646	0.572254	-5.21877	1.8e-07	8.36e-06	IFITM10
3924.31	-1.03182	0.418426	-2.46595	0.0136649	0.0677577	CHMP2B
2874.51	-0.591661	0.407094	-1.45338	0.146119	0.336989	SMAP2
170.833	-2.98553	0.566167	-5.27323	1.34e-07	6.58e-06	PTHLH
2528.22	-0.0827716	0.409234	-0.20226	0.839714	0.922307	ZMPSTE24
11903.4	0.169002	0.394722	0.428153	0.66854	0.824814	STARD7
1910.8	-0.336643	0.405499	-0.830193	0.40643	0.628693	NOA1
1211.32	0.9823	0.433058	2.26829	0.0233117	0.0980662	REST
17.6881	-0.90995	1.16162	-0.783347	0.433423	0.650894	HAL
781.08	1.21089	0.542522	2.23196	0.0256175	0.104527	SSH1
14147	0.941528	0.465633	2.02204	0.0431721	0.149882	GSTP1
6660.18	1.3198	0.410631	3.21408	0.00130862	0.0119232	VDAC1
1417.03	-0.0754257	0.421292	-0.179034	0.857911	0.931923	FAM234B
3.97238	-0.268462	2.64342	-0.101558	0.919107	NA	SLCO1A2
9120.6	-0.553192	0.433543	-1.27598	0.201963	0.411284	WBP11
20080.2	-0.335766	0.420381	-0.798719	0.424453	0.643144	EIF3I
6644.35	2.5278	0.398006	6.35118	2.14e-10	2.39e-08	EMC10
32.4862	0.72214	0.949513	0.760538	0.446933	0.662499	COL16A1
6871.64	0.507776	0.419063	1.21169	0.22563	0.441412	TXLNA
0.466574	0.132306	4.96948	0.0266236	0.97876	NA	APOB
1186.73	0.84465	0.467945	1.80502	0.0710716	0.210436	NCOA1
5322.22	0.224134	0.413854	0.541578	0.588109	0.771029	AGBL5
6631.38	1.33683	0.426896	3.13152	0.00173907	0.0147163	CDK5RAP3
1213.69	0.642356	0.510149	1.25916	0.207974	0.419195	KIF3C
6991.78	-0.585073	0.429677	-1.36166	0.173306	0.374651	RAB10
0.896892	0.844735	4.85733	0.173909	0.861937	NA	GCKR
18164.7	-0.173262	0.429932	-0.402999	0.686949	0.835991	HADHA
1477.44	-0.767136	0.42034	-1.82504	0.0679953	0.204805	MAPRE3
7207.82	0.401007	0.407101	0.985031	0.324609	0.552131	CAD
3215.04	0.936113	0.400799	2.33562	0.0195111	0.0870487	CD59
275.165	0.778125	0.490986	1.58482	0.113007	0.284139	CD82
1827.84	1.02564	0.503934	2.03527	0.0418238	0.146932	BCORL1
6618.26	2.84833	0.429868	6.62607	3.45e-11	4.71e-09	CRTAP
109.425	-2.96962	0.64088	-4.63366	3.59e-06	0.00010393	NHLH1
0	NA	NA	NA	NA	NA	FCN1
1144.1	-1.04507	0.42948	-2.43333	0.0149605	0.072406	MYNN
1002.4	0.457399	0.430705	1.06198	0.288246	0.513295	MECOM
1840.6	0.741074	0.430109	1.72299	0.0848904	0.237186	SCAMP1
2074.71	0.983646	0.428978	2.293	0.0218482	0.0937989	PREP
163.354	-2.96689	0.613609	-4.83515	1.33e-06	4.42e-05	INO80B-WBP1
1161.49	-0.0338831	0.437418	-0.0774617	0.938256	0.972295	SEH1L
924.748	-0.735789	0.468124	-1.57178	0.116001	0.289409	WDR47
1868.44	-0.611128	0.547965	-1.11527	0.264735	0.48694	WDFY1
2022.22	-2.96628	0.467725	-6.34194	2.27e-10	2.51e-08	KIFC3
1976.94	-0.450355	0.495353	-0.909161	0.363265	0.588606	SLC25A24
1513.73	0.464896	0.411616	1.12944	0.258712	0.480137	MAP3K4
6828.88	-2.96479	0.466429	-6.35635	2.07e-10	2.35e-08	SPATA2L
77.4082	0.924874	0.715001	1.29353	0.195829	0.403036	IGSF9
245.382	-2.93504	0.516515	-5.68238	1.33e-08	9.71e-07	TCTE1
374.63	-2.93473	0.487215	-6.02348	1.71e-09	1.58e-07	FILIP1L
12448.8	-0.0270795	0.424678	-0.0637647	0.949158	0.977973	AKR1B1
2601.22	0.960618	0.503507	1.90785	0.0564101	0.179948	CPNE3
5141.03	-1.05213	0.437268	-2.40615	0.0161215	0.0762771	RRN3
11832.8	-0.248841	0.401236	-0.620185	0.535136	0.733083	CTTN
2369.67	-2.93065	0.548095	-5.34697	8.94e-08	4.7e-06	CRABP2
3820.47	-0.22603	0.399299	-0.566067	0.571348	0.759268	MTIF2
2094.22	-0.87648	0.420548	-2.08414	0.0371475	0.134892	DDHD2
4524.3	-2.91622	0.405871	-7.18509	6.72e-13	1.32e-10	RCAN1
1470.77	0.965334	0.477102	2.02333	0.0430394	0.149572	EPS15
458.208	-2.91565	0.558318	-5.2222	1.77e-07	8.26e-06	IQCH
430.053	0.497409	0.45581	1.09126	0.275157	0.498963	MGST2
8537	-0.117103	0.398603	-0.293782	0.768924	0.88485	CHERP
1877.69	-0.506694	0.460496	-1.10032	0.271191	0.494443	ATG16L1
1283.66	0.158182	0.435522	0.363201	0.716455	0.854365	USP40
2100.22	0.271266	0.412882	0.657006	0.511177	0.714463	POMGNT1
6562.29	1.40783	0.437257	3.21968	0.00128333	0.011766	COMMD4
2444.05	-0.0112946	0.470498	-0.0240056	0.980848	0.992243	MAST2
30688.6	-0.159299	0.408068	-0.390373	0.696261	0.841909	DNAJA1
1875.71	-0.0191043	0.419472	-0.0455437	0.963674	0.984344	B4GALT1
7033.72	-0.669929	0.429158	-1.56103	0.118516	0.293717	CHMP5
3355.97	0.11211	0.429108	0.261262	0.79389	0.899099	NFX1
23.2191	0.823485	1.03237	0.797668	0.425063	0.643723	AQP6
2245.51	-0.390936	0.433673	-0.901454	0.367347	0.591843	DIMT1
2595.54	0.0694414	0.437296	0.158797	0.873829	0.941146	IPO11
22.2181	2.72957	1.34589	2.02808	0.0425522	0.148503	FOLH1
5445.44	0.0163113	0.435485	0.0374554	0.970122	0.98722	EIF2AK1
0	NA	NA	NA	NA	NA	NME8
859.557	0.164387	0.688131	0.23889	0.811191	0.908033	EPDR1
481.383	-0.851696	0.537998	-1.58308	0.113402	0.284757	SNX10
5514.29	0.3155	0.399672	0.789397	0.42988	0.647871	SEPHS1
9940.29	0.508095	0.464219	1.09452	0.273729	0.497322	MRPL28
6556.59	1.43961	0.490347	2.9359	0.00332584	0.0242187	STRA13
622.995	-2.89462	0.458728	-6.3101	2.79e-10	3.01e-08	OSER1-AS1
0.496313	2.41737	4.89227	0.49412	0.621222	NA	CEACAM6
2.17937	1.96911	3.19122	0.617038	0.53721	NA	FAT2
5607.93	-0.574237	0.403039	-1.42477	0.154224	0.348234	RBM22
8002.66	-0.842334	0.435098	-1.93596	0.0528721	0.172011	TMED2
1154.19	0.0606774	0.504028	0.120385	0.904178	0.956411	ERO1B
2151.65	-0.286191	0.420352	-0.680836	0.495975	0.702894	ZFAND6
1.23674	-2.06687	4.53818	-0.455439	0.648793	NA	HSD17B2
2689.57	-0.0393829	0.416826	-0.0944828	0.924726	0.966042	TXLNG
8.1205	-3.23278	1.99901	-1.61719	0.105837	0.272484	PPEF1
68.8287	-0.817855	0.76398	-1.07052	0.284386	0.508518	LAT2
9298.64	0.268058	0.502237	0.533728	0.59353	0.775407	HUWE1
1940.87	-0.399889	0.411321	-0.972205	0.330948	0.558119	ZW10
542.557	0.763794	0.439574	1.73758	0.0822855	0.232277	ALG9
13.1657	0.0839873	1.30097	0.0645576	0.948526	0.97764	MYBPC2
0.402524	-2.17916	4.91862	-0.443043	0.657734	NA	NOX4
292.382	0.0121231	0.515046	0.0235379	0.981221	0.992477	ACOX3
2162.02	-0.246056	0.461913	-0.532689	0.594249	0.776027	MTMR2
126.267	-2.88936	0.661702	-4.36656	1.26e-05	0.000301149	SCRT1
642.423	-0.677092	0.501452	-1.35026	0.176932	0.378903	HSD17B14
122.668	-2.87228	0.592878	-4.84463	1.27e-06	4.27e-05	CD14
193.041	-2.87068	0.632448	-4.53901	5.65e-06	0.000153898	SOCS2-AS1
41057.5	-0.968008	0.451913	-2.14202	0.0321918	0.122001	FTL
22889.1	-0.388948	0.414797	-0.937683	0.348407	0.575361	SRRT
6536.18	1.61306	0.49502	3.25857	0.00111974	0.0105199	PPAN
376.947	0.520059	0.534479	0.973019	0.330544	0.557741	NLK
4277.68	0.428626	0.453121	0.945942	0.344178	0.571256	PIGS
266.972	0.951209	0.745577	1.2758	0.202025	0.411322	ADAMTS2
0	NA	NA	NA	NA	NA	TMPRSS11E
4063.48	0.271126	0.430065	0.63043	0.528413	0.727852	ATXN7L3
712.681	-2.86285	0.519592	-5.5098	3.59e-08	2.24e-06	CEACAM19
9817.84	0.678988	0.425339	1.59634	0.110412	0.27975	PSMC5
3500.25	-0.905173	0.404391	-2.23836	0.0251975	0.10346	UIMC1
0.201262	-1.3829	4.98135	-0.277615	0.781308	NA	CETP
178.401	0.570127	0.551394	1.03397	0.301148	0.527307	MMP2
0.633222	-2.77249	4.87405	-0.568827	0.569474	NA	MT3
326.573	0.86587	0.607738	1.42474	0.154232	0.348234	LPCAT2
758.322	0.214275	0.471728	0.454234	0.64966	0.812621	GNAO1
3074.76	-0.488405	0.515826	-0.946839	0.343721	0.570795	OGFOD1
765.203	0.951663	0.493022	1.93026	0.0535743	0.173641	SH3BP2
8834.81	-0.3303	0.416178	-0.793651	0.427398	0.645103	NOP14
11083	-0.712682	0.444703	-1.6026	0.109022	0.277572	ADD1
950.288	0.142881	0.437504	0.326583	0.743983	0.869735	L2HGDH
716.656	0.476724	0.553811	0.860806	0.389345	0.611943	TXNDC16
3410.78	0.908557	0.416255	2.18269	0.0290584	0.113592	C14orf166
6493.45	1.39275	0.418893	3.32483	0.000884736	0.00882693	SLC16A1
1521.4	0.458732	0.483254	0.949256	0.34249	0.569449	GMCL1
735.678	-2.8628	0.523932	-5.46407	4.65e-08	2.73e-06	TOR4A
1745.31	-0.885772	0.432746	-2.04687	0.0406713	0.144189	KLHL42
49968	-1.01203	0.487367	-2.07653	0.0378453	0.136695	GNAS
4969.1	-0.00598309	0.414067	-0.0144496	0.988471	0.995332	DNM1L
649.515	-2.8607	0.534159	-5.35552	8.53e-08	4.53e-06	PVT1
6480.24	1.35628	0.442799	3.06297	0.00219155	0.0176643	PFKM
6422.32	1.19198	0.409729	2.90919	0.00362364	0.0257847	PFKL
285.076	-0.14061	0.493016	-0.285203	0.775488	0.888048	TFAP2C
554.157	-2.85089	0.446289	-6.38799	1.68e-10	1.96e-08	ZFP36
378.123	-2.84965	0.521503	-5.4643	4.65e-08	2.73e-06	FOS
6195.8	2.90285	0.538562	5.39	7.05e-08	3.85e-06	SOX4
995.938	1.03766	0.564475	1.83827	0.0660224	0.200433	AAMDC
53785.1	-2.83987	0.412221	-6.88919	5.61e-12	9.19e-10	SQSTM1
2384.13	-0.572263	0.404371	-1.41519	0.157012	0.351658	METTL2A
121.153	-0.614758	0.579998	-1.05993	0.289176	0.514119	SULT2B1
6096.58	1.93477	0.42155	4.58966	4.44e-06	0.000124272	EIF2S3
6787.29	-1.02154	0.440191	-2.32067	0.0203048	0.0890816	CNOT3
44.9948	-1.67005	0.895173	-1.86561	0.0620954	0.19215	GP6
395.444	1.1714	0.534537	2.19142	0.0284211	0.111812	PTPN4
6214.18	0.82331	0.413027	1.99336	0.0462224	0.157247	DDX18
23042.9	-0.152733	0.417182	-0.366105	0.714287	0.852533	KHSRP
7347.63	-0.82154	0.400043	-2.05363	0.0400114	0.142574	GNA11
416.667	-0.0941278	0.478604	-0.196672	0.844085	0.924732	ASAP3
1176.07	0.0707861	0.430028	0.164608	0.869252	0.938548	EDEM2
984.208	0.439327	0.485197	0.90546	0.365222	0.590356	DNMT3B
4.1249	-1.66695	2.31192	-0.721025	0.470894	NA	REM1
208.086	-2.83827	0.562143	-5.04901	4.44e-07	1.78e-05	PILRA
156.97	0.870844	0.570171	1.52734	0.126676	0.307525	FER1L4
3417.22	-2.83427	0.400983	-7.0683	1.57e-12	2.89e-10	AMOTL2
6073.56	2.67304	0.430858	6.204	5.5e-10	5.69e-08	LY6E
4.70935	1.8431	2.64767	0.696123	0.486352	NA	SLC15A1
418.491	1.28167	0.568128	2.25595	0.024074	0.100222	DOCK9
538.754	-2.82072	0.477172	-5.91133	3.39e-09	2.89e-07	NGFR
1379.72	-0.411788	0.418011	-0.985114	0.324568	0.552131	TGDS
681.204	0.334355	0.523572	0.638604	0.523081	0.72394	DOCK3
467.244	-0.470754	0.487234	-0.966178	0.333955	0.561167	C3orf18
3209.86	-0.514198	0.456329	-1.12682	0.259821	0.481536	COQ9
0.462131	2.32458	4.89934	0.474468	0.635166	NA	TMEM40
367.725	-0.0705607	0.484215	-0.145722	0.884141	0.946223	KIF9
74.2838	1.43308	0.807586	1.77453	0.0759763	0.220639	ARHGAP28
2622.37	-0.491732	0.42541	-1.1559	0.247722	0.466666	CRLS1
0	NA	NA	NA	NA	NA	DEFB127
1377.78	-0.70579	0.433438	-1.62835	0.10345	0.268456	PPP1R13B
1412.24	0.826346	0.450697	1.83348	0.0667307	0.202053	ATRN
754.731	-0.906444	0.443164	-2.04539	0.0408163	0.144497	SMOX
8.62868	-1.24213	1.59698	-0.777803	0.436685	0.653566	SIGLEC1
6252.2	0.680167	0.412498	1.6489	0.0991683	0.261196	FKBP1A
6337.1	-0.614675	0.421767	-1.45738	0.145012	0.33521	NSFL1C
6038.42	1.12041	0.418295	2.67851	0.00739497	0.0433755	GPAT4
794.865	-1.03624	0.464032	-2.23313	0.0255405	0.104347	C20orf194
1092.33	-0.772391	0.487104	-1.58568	0.112812	0.283799	ZNF343
1031.18	-0.491924	0.477554	-1.03009	0.302967	0.529294	EBF4
4.9398	2.12363	2.65466	0.799962	0.423733	NA	CPXM1
3909.24	1.0064	0.428248	2.35004	0.0187715	0.0849968	MAVS
282.184	-2.80958	0.539858	-5.2043	1.95e-07	8.98e-06	RP11-309L24.4
0.231065	1.38614	4.99246	0.277648	0.781283	NA	F11
5893.73	-0.421396	0.409424	-1.02924	0.303366	0.529735	XRN2
994.411	-0.0780378	0.417539	-0.1869	0.851739	0.92895	KIZ
10553.4	0.819969	0.427155	1.91961	0.0549076	0.176697	DYNLL1
985.242	1.20097	0.50525	2.37699	0.0174548	0.0806383	TESC
8794.45	-0.714972	0.432764	-1.65211	0.098513	0.260185	SNX5
103071	0.471996	0.487056	0.969079	0.332506	0.559703	RPL6
0.231065	1.38614	4.99246	0.277648	0.781283	NA	SIRPG
2941.6	-0.736218	0.426783	-1.72504	0.08452	0.236616	MAPKAPK5
2.90406	4.97256	3.16068	1.57325	0.11566	NA	P2RX7
3498.13	0.133671	0.440665	0.30334	0.761631	0.879895	ESF1
546.057	1.20349	0.515659	2.33388	0.0196018	0.0873492	RBBP9
12461.3	-0.178362	0.406601	-0.438667	0.660903	0.81997	ANAPC5
1564.77	0.203808	0.516333	0.394721	0.693049	0.839824	SLC23A2
743.9	1.01827	0.449033	2.26769	0.0233482	0.0981272	SLC8B1
2546.96	0.454502	0.439476	1.03419	0.301047	0.527225	TMEM230
101.209	0.216157	0.61563	0.351114	0.725503	0.858956	DZANK1
2920.25	-0.275011	0.447215	-0.614942	0.538593	0.735011	KDM2B
19.9199	-1.595	1.25083	-1.27515	0.202256	0.411527	CFAP61
0	NA	NA	NA	NA	NA	LHX5
405.461	-0.168261	0.536509	-0.313621	0.753809	0.875245	TASP1
0	NA	NA	NA	NA	NA	OAS1
11909.2	-0.167369	0.407761	-0.41046	0.681469	0.832833	GCN1
131759	-0.129419	0.472621	-0.273832	0.784214	0.893137	RPLP0
3995.78	-0.39772	0.404294	-0.983741	0.325243	0.552715	PXN
126.604	-2.80286	0.606388	-4.62222	3.8e-06	0.000108184	FOXA3
0	NA	NA	NA	NA	NA	RPH3A
644.922	0.448647	0.466178	0.962394	0.335852	0.563389	KIF16B
2433.55	-0.4504	0.405559	-1.11056	0.266756	0.489237	TRMT6
98.1912	0.243812	0.672134	0.362742	0.716797	0.85451	CHGB
11922.1	0.454971	0.416745	1.09172	0.274954	0.498738	PEBP1
0.5306	2.50576	4.88596	0.512849	0.608057	NA	TBX5
2874.1	-0.943127	0.414888	-2.27321	0.0230135	0.0973204	BRAP
8199.35	0.506041	0.544666	0.929085	0.352845	0.579879	ERP29
0.462131	2.32458	4.89934	0.474468	0.635166	NA	NOS1
70230.5	-0.837691	0.475059	-1.76334	0.0778429	0.223825	FUS
3296.15	-0.585989	0.421429	-1.39048	0.164383	0.36257	IGBP1
1009.97	0.390388	0.41997	0.929561	0.352599	0.579613	FXYD5
2119.3	-0.72339	0.453418	-1.59541	0.11062	0.280107	ZNF302
3062.55	0.373354	0.449146	0.831253	0.405831	0.62801	GRAMD1A
1.80694	-4.30824	3.80404	-1.13255	0.257405	NA	FXYD3
2.89407	3.9923	3.30527	1.20786	0.227102	NA	HEPH
6743.11	-2.78063	0.438729	-6.33793	2.33e-10	2.56e-08	THAP9-AS1
19.8812	-1.60124	1.12748	-1.4202	0.15555	0.349784	CMTM1
45.5954	0.538949	0.806387	0.66835	0.50391	0.708591	KCNH4
19889.2	0.0850576	0.416655	0.204144	0.838241	0.921438	GANAB
361.528	0.318149	0.483721	0.657711	0.510724	0.714314	GMIP
836.508	0.875493	0.529203	1.65436	0.0980539	0.259357	RBM41
158.521	-2.77248	0.561912	-4.93402	8.06e-07	2.97e-05	CHST1
18.1783	-0.524681	1.25544	-0.417926	0.676001	0.829818	LAG3
16853.9	-0.562777	0.403893	-1.39338	0.163504	0.361429	MLF2
6016.47	1.3246	0.466465	2.83967	0.00451607	0.0305236	SGSM3
10935.7	0.47435	0.438921	1.08072	0.279822	0.503627	DDX24
192.553	-0.0776845	0.586518	-0.13245	0.894628	0.95191	ZBTB25
1548.78	-0.338683	0.491402	-0.689217	0.490687	0.698506	NECAP1
319.635	0.667108	0.50835	1.3123	0.189419	0.394877	ARHGAP4
295.41	0.225947	0.507266	0.44542	0.656016	0.817	ANKRD24
1496.15	0.0724925	0.450419	0.160945	0.872137	0.94031	DHX32
1453.89	0.364538	0.437754	0.832746	0.404988	0.627114	RCOR1
847.803	0.341585	0.516178	0.661759	0.508126	0.712201	GPATCH2L
4472.33	-0.309965	0.428487	-0.723394	0.469438	0.680871	LTBP4
5244.56	-1.05868	0.451952	-2.34245	0.0191574	0.0860975	BLVRB
896.656	0.0934202	0.437338	0.213611	0.83085	0.917823	SLC9A1
2333.3	-0.261767	0.416048	-0.629176	0.529234	0.728443	SPTLC1
10493.8	-0.462587	0.416149	-1.11159	0.266315	0.488711	PAPOLA
2902.37	0.226198	0.4123	0.548625	0.583263	0.76764	CCNK
165.249	-2.77242	0.712246	-3.8925	9.92e-05	0.00158727	GUCA1B
0.2653	1.48683	4.98568	0.298221	0.765534	NA	RGS1
1316.63	-0.0415959	0.509873	-0.0815808	0.93498	0.970814	YPEL3
4724.78	0.373293	0.462302	0.807466	0.419398	0.639272	MRPS33
6995.22	0.611987	0.523087	1.16995	0.24202	0.460998	NDUFB2
21861.9	-0.395721	0.456951	-0.866004	0.386488	0.609479	NUDC
142.822	-2.77155	0.724059	-3.8278	0.000129292	0.00194471	DLL4
15.4777	-1.40852	1.47291	-0.956284	0.338929	0.566301	ICAM1
585.202	-2.77012	0.460611	-6.01401	1.81e-09	1.65e-07	AC004980.7
29.3515	-2.45836	1.04848	-2.34469	0.019043	0.0857452	IRAK3
2.30337	-4.64868	3.47425	-1.33804	0.180884	NA	LYZ
0.231065	1.38614	4.99246	0.277648	0.781283	NA	SI
3671.97	-0.965698	0.401195	-2.40706	0.0160817	0.0761819	MUL1
6000.78	1.82947	0.511129	3.57928	0.000344544	0.00422944	ADAMTS1
1973.01	-0.785117	0.425692	-1.84433	0.0651351	0.198805	PDCD7
1397.48	0.990259	0.448611	2.20739	0.0272869	0.108793	SPG21
0	NA	NA	NA	NA	NA	FETUB
3451.13	0.0432912	0.437736	0.0988979	0.921219	0.964798	DNAJB11
660.828	-2.76443	0.510348	-5.41676	6.07e-08	3.37e-06	IL6R
8.94015	0.554638	1.67126	0.331868	0.739989	0.867199	THPO
233.594	-0.0831073	0.529681	-0.156901	0.875323	0.941612	CHRD
67.8327	-0.364696	0.795976	-0.458174	0.646827	0.81058	FLT3LG
3477.5	-0.147071	0.412613	-0.356439	0.721512	0.857084	RAB11FIP3
1366.52	0.761561	0.479037	1.58977	0.111886	0.282029	GNPTG
1270.04	0.0265812	0.455319	0.0583794	0.953446	0.980185	ZNF268
3319.69	0.672581	0.417943	1.60926	0.107559	0.275025	GOLGA3
7008.24	0.0848604	0.414848	0.204558	0.837917	0.921399	PABPC4
0	NA	NA	NA	NA	NA	CD209
551.375	0.167669	0.47593	0.352298	0.724615	0.858551	CERS4
708.886	0.455546	0.429076	1.06169	0.288376	0.51343	MCOLN1
4134.82	-0.360416	0.39891	-0.9035	0.36626	0.590923	USP48
1052.39	0.980518	0.439372	2.23163	0.0256392	0.104593	EFNB1
1372.5	0.842946	0.535431	1.57433	0.115411	0.288239	PDPR
12698.4	0.896845	0.406	2.20898	0.0271762	0.108579	AARS
5841.59	3.0551	0.544005	5.61595	1.95e-08	1.33e-06	CYBA
6805.15	-0.464567	0.41406	-1.12198	0.261871	0.483779	KIF4A
2059.13	0.849596	0.517307	1.64234	0.100519	0.263445	TNRC6A
1168.93	1.22903	0.550015	2.23454	0.0254473	0.10414	PLEKHG2
436.754	-0.395081	0.476638	-0.82889	0.407167	0.629174	DLL3
8395.64	-0.649917	0.449629	-1.44545	0.148331	0.339947	NAT14
351.422	-0.611818	0.504189	-1.21347	0.22495	0.440626	PITPNM2
1876.11	-0.568248	0.415465	-1.36774	0.171393	0.372659	EXOC1
1254.39	-0.0261938	0.415163	-0.0630928	0.949693	0.978471	RBM27
5.71777	-1.40184	2.07067	-0.677	0.498406	0.705024	POU4F3
2632.7	-0.412905	0.565241	-0.730494	0.465088	0.676887	OSBPL8
1068.21	-0.526521	0.491694	-1.07083	0.284245	0.508361	DTX2
96.8802	-1.01838	0.635782	-1.60178	0.109204	0.277849	NLRC4
1116.94	1.06829	0.525564	2.03266	0.042087	0.147432	PUS7
3.1381	-2.0716	2.77015	-0.747831	0.454562	NA	LAMB4
5707.83	1.13398	0.420714	2.69538	0.00703086	0.0419424	PDHB
5690.77	1.95817	0.574338	3.40944	0.00065097	0.00697425	DBNL
46.2587	-1.235	0.842324	-1.46618	0.1426	0.331489	SLC26A4
0	NA	NA	NA	NA	NA	SLC26A3
4647.63	0.957274	0.409758	2.33619	0.0194811	0.0869354	DLD
526.192	-0.188968	0.632148	-0.29893	0.764993	0.881981	WDR7
2558.5	-0.762957	0.408001	-1.86999	0.0614853	0.190963	TXNL1
9.84176	-2.23464	1.66804	-1.33968	0.18035	0.382859	IL5RA
5668.01	1.33261	0.4948	2.69323	0.00707638	0.0421346	LAMC1
5558.17	1.55976	0.539776	2.88964	0.00385687	0.0269797	DNPH1
938.695	-0.192076	0.44283	-0.433747	0.664472	0.822327	ITGA6
241.528	1.64444	0.634663	2.59104	0.00956864	0.0522276	RAPGEF4
2120.8	-0.00669014	0.446753	-0.014975	0.988052	0.99527	AC013461.1
40.0474	-6.34517	1.33268	-4.76123	1.92e-06	6.18e-05	SMPX
3477.33	0.29585	0.411766	0.718492	0.472454	0.683265	FH
403.782	0.939275	0.566446	1.65819	0.0972793	0.258189	SEL1L3
77.8676	-1.6796	0.809341	-2.07527	0.0379615	0.137036	TF
9689.82	-0.193374	0.416752	-0.464002	0.642646	0.807965	CDV3
31.7153	1.47785	1.09697	1.34721	0.177912	0.379768	MYO15A
5212.48	-0.26743	0.452457	-0.591063	0.554478	0.74799	ALKBH5
0	NA	NA	NA	NA	NA	APOH
1659.58	-0.435369	0.411815	-1.0572	0.290422	0.515491	NLRP1
221.014	-0.887222	0.597354	-1.48525	0.137477	0.323937	PITPNM3
1751.16	0.925242	0.441314	2.09656	0.0360322	0.132308	SPAG7
3516.87	-0.679812	0.408631	-1.66363	0.0961858	0.256289	ORC6
5535.87	1.39814	0.413763	3.37909	0.000727262	0.00760723	CALD1
0	NA	NA	NA	NA	NA	SLC17A6
1.03155	-1.73013	4.84851	-0.356838	0.721213	NA	CPA1
4462.28	-2.75856	0.41939	-6.57755	4.78e-11	6.31e-09	DUSP1
3.3074	3.81521	2.82746	1.34934	0.177227	NA	ESR1
2314.98	-2.75215	0.424515	-6.48303	8.99e-11	1.13e-08	SPATA5L1
5.21542	1.67993	2.04488	0.821531	0.411344	NA	ANGPT2
2901.45	0.186413	0.441611	0.42212	0.672937	0.827822	TMEM101
5.65847	2.52841	2.25857	1.11947	0.262939	0.485044	CD200
5470.29	1.59558	0.47479	3.36061	0.000777709	0.00800278	BAX
0	NA	NA	NA	NA	NA	CMA1
5283.91	1.67518	0.442436	3.78627	0.000152925	0.00222891	SRM
216.18	-2.74983	0.554132	-4.9624	6.96e-07	2.62e-05	CTD-2545G14.6
858.109	0.217366	0.437336	0.497023	0.619173	0.792885	HAUS4
6.16393	-2.68335	2.14191	-1.25278	0.210285	0.422215	JPH4
2.21388	-4.6146	3.91768	-1.17789	0.23884	NA	MYH7
0.402524	-2.17916	4.91862	-0.443043	0.657734	NA	CEBPE
396.598	1.18729	0.47603	2.49414	0.0126263	0.0638231	SLC7A8
1516.95	-0.0131183	0.441762	-0.0296955	0.97631	0.989631	OSGEP
882.249	0.248618	0.430207	0.577902	0.56333	0.753373	SLC22A17
1836.69	-0.221026	0.409323	-0.53998	0.589211	0.771906	RNF31
2495.79	-0.124545	0.409373	-0.304235	0.760949	0.879399	SCFD1
188.028	-2.7429	0.633653	-4.32871	1.5e-05	0.000344702	GLIS3
3248.65	-0.0566714	0.421743	-0.134374	0.893107	0.951372	HECTD1
49603.6	0.11735	0.41837	0.280494	0.779099	0.889741	HNRNPC
4.35586	-1.48011	2.271	-0.651742	0.514568	NA	RPGRIP1
12424.1	0.205905	0.394742	0.52162	0.601935	0.781287	SUPT16H
5337.11	-0.969197	0.412828	-2.3477	0.0188895	0.0852104	TOX4
1304.93	-2.74231	0.617872	-4.43831	9.07e-06	0.00022704	UBE2QL1
139.271	-0.307714	0.571182	-0.538731	0.590073	0.772639	TGM1
1379.13	-0.483955	0.451909	-1.07091	0.284209	0.508346	TINF2
0	NA	NA	NA	NA	NA	DAZL
0	NA	NA	NA	NA	NA	TBL1Y
5233.19	1.51319	0.456962	3.31142	0.000928234	0.00915517	KAT2A
900.029	0.263354	0.506329	0.520125	0.602976	0.78221	TRPM7
2589.21	-0.942668	0.415524	-2.26862	0.0232912	0.0980013	TYRO3
1471.86	-1.29782	0.499159	-2.60002	0.00932175	0.0513385	WDR76
37.3528	-0.956017	0.91301	-1.0471	0.295051	0.520634	CAPN3
1511.59	0.557146	0.47327	1.17723	0.239105	0.457463	SNAP23
18.6377	0.0680642	1.15268	0.0590486	0.952913	0.980142	TBX15
40225.4	0.221642	0.531961	0.41665	0.676934	0.830267	PHGDH
265.141	-0.419198	0.558909	-0.750029	0.453237	0.667997	COL9A3
15529.2	-0.780482	0.414005	-1.8852	0.0594025	0.18652	EZR
63643	-0.490102	0.550135	-0.890876	0.372996	0.597032	MYL6
5225.69	1.48176	0.534257	2.77349	0.00554592	0.0355396	MAP1B
25.2441	-1.34571	1.0292	-1.30753	0.191031	0.397227	TEKT2
3165.63	0.566861	0.477248	1.18777	0.234924	0.451965	CLSPN
577.905	-0.492661	0.605436	-0.813729	0.4158	0.636544	RFFL
25.9846	3.4477	1.13652	3.03356	0.00241689	0.0190288	UNC13D
1191.59	0.0171058	0.456831	0.0374444	0.970131	0.98722	MFSD11
5223.99	1.12592	0.408413	2.75682	0.00583671	0.0368649	GIGYF1
34.9189	0.876269	1.05583	0.829931	0.406578	0.628794	TGFB2
1258.68	-0.942187	0.49408	-1.90695	0.0565267	0.180199	GPATCH2
4499.37	-0.709884	0.448806	-1.58172	0.113714	0.285314	NUP50
5389.39	-0.248189	0.407929	-0.608411	0.542915	0.739263	CDC45
7292.26	-0.194947	0.41869	-0.465613	0.641493	0.807312	COMT
2.56903	1.79668	2.99209	0.600477	0.548189	NA	CECR1
5187.97	1.6294	0.413921	3.93649	8.27e-05	0.00137243	HOXD13
0.462131	2.32458	4.89934	0.474468	0.635166	NA	VNN3
[truncated: 56,038 more rows]
