# Supplementary material for: Correction: DNAJB1-PRKACA fusion protein-regulated LINC00473 promotes tumor growth and alters mitochondrial fitness in fibrolamellar carcinoma
Source: PLoS Genet. 2026 Feb 26;22(2):e1012054. doi: 10.1371/journal.pgen.1012054 (PMC12944757; doi:10.1371/journal.pgen.1012054)
Supplement: S4 File — This file includes the original quantitative data underlying Fig 4; (A) RNA-seq data from FLC cells that stably overexpress LINC00473 (LeGO-473ox) relative to empty vector control (LeGO-Ctl). These data are used to plot Figs 4A-4F, and 4I-4J. (B) Fig 4D-4F: Normalized counts for specific FLC marker genes from RNA-seq from LeGO-473ox and LeGO-Ctl control FLC monoclonal cells. (C) Fig 4E: MSigDB Hallmark pathway enrichment analysis of significantly upregulated genes (n = 1403). (D) Fig 4F: MSigDB Hallmark pathway enrichment analysis of significantly downregulated genes (n = 1374). (E) Fig 4G: Quantification of EdU incorporation in FLC cells with stable LINC00473 knockdown (sh473) or overexpression (LeGO-473ox) relative to their respective controls (shCtl, LeGO-Ctl). (F) Fig 4H: Quantification of TUNEL staining in FLC cells with stable LINC00473 knockdown (sh473) or overexpression (LeGO-473ox) relative to their respective controls (shCtl, LeGO-Ctl). (G) Fig 4I: Gene list overlap analysis using significantly upregulated genes in FLC tumors relative to NML (n = 1667), and in LeGO-473ox cells relative to control (n = 1403). Bolded genes indicate proteins related to metabolism. Includes KEGG pathway enrichment analysis of the intersecting 188 genes. Significance of the overlap (p = 4.81x10-20) was calculated by hypergeometric test. (H) Fig 4J: Gene list overlap analysis using significantly downregulated genes in FLC tumors relative to NML (n = 1497), and in LeGO-473ox cells relative to control (n = 1374). Bolded genes indicate proteins related to apoptosis. Includes KEGG pathway enrichment analysis of the intersecting 91 genes. Overlap of n = 91 genes was not significant following a hypergeometric test. (ZIP) [file pgen.1012054.s004.zip › Figure 4D-F. Normalized counts for specific FLC marker genes from RNA-seq from LeGO-473ox and LeGO-Ctl FLC cells.xlsx]

## Sheet: DESeq2_RNAseq_norm counts
		Normalized Counts									Average across groups						Average across groups
Ensemble ID	Gene	RKM2	RKM3	RKM4	RKM5	P Value	P Adj	P value Sig	P adj Sig	Group	Gene	Column for Chart Position	Ave Norm. Counts	SE		Group	Gene	Column for Chart Position	Ave Norm. Counts	SE
ENSG00000223414	LINC00473	6550.85	5994.13	271.964	131.069	3.53e-26	5.59e-23	***	***	LeGO473ox	LINC00473	1	6272.49	278.356		LeGOctl	LINC00473	1	201.517	70.4473
ENSG00000074410	CA12	502.348	439.026	151.72	55.4391	0.000131398	0.00196642	***	**	LeGOctl		2	201.517	70.4473		LeGO473ox		2	6272.49	278.356
ENSG00000038427	VCAN	2401.29	4491.33	164.058	234.118	6.21e-18	3.28e-15	***	***	LeGO473ox	CA12	3	470.687	31.6611		LeGOctl	CA12	3	103.58	48.1405
ENSG00000065154	OAT	4802.94	5830.28	3253.59	2516.67	0.0331205	0.124331	*	FALSE	LeGOctl		4	103.58	48.1405		LeGO473ox		4	470.687	31.6611
ENSG00000088992	TESC	1712.79	1034.45	804.822	388.902	0.0174548	0.0806383	*	FALSE	LeGO473ox	VCAN	5	3446.31	1045.02		LeGOctl	VCAN	5	199.088	35.0297
ENSG00000071242	RPS6KA2	726.445	1434.66	405.454	261.09	0.000760483	0.00787465	***	**	LeGOctl		6	199.088	35.0297		LeGO473ox		6	3446.31	1045.02
ENSG00000182240	BACE2	1671.35	1474.83	719.366	367.271	0.00120188	0.0111375	**	*	LeGO473ox	OAT	7	5316.61	513.672		LeGOctl	OAT	7	2885.13	368.459
ENSG00000139910	NOVA1	291.847	485.007	125.218	147.533	0.00349649	0.025115	**	*	LeGOctl		8	2885.13	368.459		LeGO473ox		8	5316.61	513.672
ENSG00000033170	FUT8	623.105	985.019	267.537	264.547	0.000639216	0.00687157	***	**	LeGO473ox	TESC	9	1373.62	339.169		LeGOctl	TESC	9	596.862	207.96
ENSG00000163053	SLC16A14	405.472	278.409	355.508	180.479	0.511388	0.714463	FALSE	FALSE	LeGOctl		10	596.862	207.96		LeGO473ox		10	1373.62	339.169
										LeGO473ox	RPS6KA2	11	1080.55	354.106		LeGOctl	RPS6KA2	11	333.272	72.1816
ENSG00000152556	PFKM	7134.33	11506.4	4254.72	3025.49	0.00219155	0.0176643	**	*	LeGOctl		12	333.272	72.1816		LeGO473ox		12	1080.55	354.106
ENSG00000067829	IDH3G	5061.25	5323.99	2696.83	1194.44	0.00307776	0.0229036	**	*	LeGO473ox	BACE2	13	1573.09	98.2563		LeGOctl	BACE2	13	543.319	176.047
ENSG00000183010	PYCR1	13273.9	8378.62	3133.46	2392.68	6.1e-06	0.000163481	***	***	LeGOctl		14	543.319	176.047		LeGO473ox		14	1573.09	98.2563
ENSG00000060982	BCAT1	2412.78	2430.75	938.537	449.017	0.000145574	0.00214146	***	**	LeGO473ox	NOVA1	15	388.427	96.5796		LeGOctl	NOVA1	15	136.375	11.1576
										LeGOctl		16	136.375	11.1576		LeGO473ox		16	388.427	96.5796
ENSG00000101255	TRIB3	864.581	1313.66	4454.61	3603.64	1.33e-05	0.000312394	***	***	LeGO473ox	FUT8	17	804.062	180.957		LeGOctl	FUT8	17	266.042	1.49482
ENSG00000155090	KLF10	702.748	716.767	3536.68	3103.57	5.03e-08	2.88e-06	***	***	LeGOctl		18	266.042	1.49482		LeGO473ox		18	804.062	180.957
ENSG00000099860	GADD45B	1335.45	658.035	2663.66	4996.79	0.000112976	0.0017557	***	**	LeGO473ox	SLC16A14	19	341.94	63.5312		LeGOctl	SLC16A14	19	267.994	87.5143
ENSG00000171791	BCL2	302.441	330.489	995.435	648.357	0.00287249	0.0218548	**	*	LeGOctl		20	267.994	87.5143		LeGO473ox		20	341.94	63.5312
										LeGO473ox	PFKM	1	9320.37	2186.05		LeGOctl	PFKM	1	3640.1	614.612
										LeGOctl		2	3640.1	614.612		LeGO473ox		2	9320.37	2186.05
										LeGO473ox	IDH3G	3	5192.62	131.372		LeGOctl	IDH3G	3	1945.63	751.194
										LeGOctl		4	1945.63	751.194		LeGO473ox		4	5192.62	131.372
										LeGO473ox	PYCR1	5	10826.3	2447.66		LeGOctl	PYCR1	5	2763.07	370.389
										LeGOctl		6	2763.07	370.389		LeGO473ox		6	10826.3	2447.66
										LeGO473ox	BCAT1	7	2421.77	8.98653		LeGOctl	BCAT1	7	693.777	244.76
										LeGOctl		8	693.777	244.76		LeGO473ox		8	2421.77	8.98653
										LeGO473ox	TRIB3	1	1089.12	224.541		LeGOctl	TRIB3	1	4029.13	425.485
										LeGOctl		2	4029.13	425.485		LeGO473ox		2	1089.12	224.541
										LeGO473ox	KLF10	3	709.757	7.0099		LeGOctl	KLF10	3	3320.12	216.551
										LeGOctl		4	3320.12	216.551		LeGO473ox		4	709.757	7.0099
										LeGO473ox	GADD45B	5	996.741	338.706		LeGOctl	GADD45B	5	3830.22	1166.57
										LeGOctl		6	3830.22	1166.57		LeGO473ox		6	996.741	338.706
										LeGO473ox	BCL2	7	316.465	14.024		LeGOctl	BCL2	7	821.896	173.539
										LeGOctl		8	821.896	173.539		LeGO473ox		8	316.465	14.024
	Gene	P Adj	P adj Sig
	LINC00473	***	***
	CA12	***	**
	VCAN	***	***
	OAT	*	FALSE
	TESC	*	FALSE
	RPS6KA2	***	**
	MYC	***	***
	IDH1	***	***
	MALAT1	***	**
	PYCR1	***	***
	XIAP	***	**
	CDK6	**	*
	BACE2	**	*
	NOVA1	**	*
	FUT8	***	**
	Gene	P Adj	P adj Sig
	PFKM	**	*
	IDH3G	**	*
	PRODH	**	*
	BCAT1	***	**
	CTH	**	*
	SLC7A11	***	***
	BBC3	***	***
	BIK	FALSE	FALSE
	HRK	***	***
	DFFB	**	*
	BCL2	**	*
