# Supplementary material for: Correction: DNAJB1-PRKACA fusion protein-regulated LINC00473 promotes tumor growth and alters mitochondrial fitness in fibrolamellar carcinoma
Source: PLoS Genet. 2026 Feb 26;22(2):e1012054. doi: 10.1371/journal.pgen.1012054 (PMC12944757; doi:10.1371/journal.pgen.1012054)
Supplement: S4 File — This file includes the original quantitative data underlying Fig 4; (A) RNA-seq data from FLC cells that stably overexpress LINC00473 (LeGO-473ox) relative to empty vector control (LeGO-Ctl). These data are used to plot Figs 4A-4F, and 4I-4J. (B) Fig 4D-4F: Normalized counts for specific FLC marker genes from RNA-seq from LeGO-473ox and LeGO-Ctl control FLC monoclonal cells. (C) Fig 4E: MSigDB Hallmark pathway enrichment analysis of significantly upregulated genes (n = 1403). (D) Fig 4F: MSigDB Hallmark pathway enrichment analysis of significantly downregulated genes (n = 1374). (E) Fig 4G: Quantification of EdU incorporation in FLC cells with stable LINC00473 knockdown (sh473) or overexpression (LeGO-473ox) relative to their respective controls (shCtl, LeGO-Ctl). (F) Fig 4H: Quantification of TUNEL staining in FLC cells with stable LINC00473 knockdown (sh473) or overexpression (LeGO-473ox) relative to their respective controls (shCtl, LeGO-Ctl). (G) Fig 4I: Gene list overlap analysis using significantly upregulated genes in FLC tumors relative to NML (n = 1667), and in LeGO-473ox cells relative to control (n = 1403). Bolded genes indicate proteins related to metabolism. Includes KEGG pathway enrichment analysis of the intersecting 188 genes. Significance of the overlap (p = 4.81x10-20) was calculated by hypergeometric test. (H) Fig 4J: Gene list overlap analysis using significantly downregulated genes in FLC tumors relative to NML (n = 1497), and in LeGO-473ox cells relative to control (n = 1374). Bolded genes indicate proteins related to apoptosis. Includes KEGG pathway enrichment analysis of the intersecting 91 genes. Overlap of n = 91 genes was not significant following a hypergeometric test. (ZIP) [file pgen.1012054.s004.zip › Figure 4E. Enrichment Pathway Analysis of upregulated genes.xlsx]

## Sheet: Up Odds Ratio
MSigDB
Term	P-value	Odds Ratio
Estrogen Response Early	0.00338841	1.91728
Hypoxia	0.0016379	2.007
Adipogenesis	0.000145309	2.28322
mTORC1 Signaling	0.000145309	2.28322
Epithelial Mesenchymal Transition	3.37798e-06	2.66875
Glycolysis	4.15788e-07	2.86932
Cholesterol Homeostasis	0.000538206	3.12606
Apical Surface	0.0029591	3.43727
UV Response Dn	5.42988e-08	3.55648
Hedgehog Signaling	2.20087e-05	5.89321
