# Supplementary material for: Correction: DNAJB1-PRKACA fusion protein-regulated LINC00473 promotes tumor growth and alters mitochondrial fitness in fibrolamellar carcinoma
Source: PLoS Genet. 2026 Feb 26;22(2):e1012054. doi: 10.1371/journal.pgen.1012054 (PMC12944757; doi:10.1371/journal.pgen.1012054)
Supplement: S4 File — This file includes the original quantitative data underlying Fig 4; (A) RNA-seq data from FLC cells that stably overexpress LINC00473 (LeGO-473ox) relative to empty vector control (LeGO-Ctl). These data are used to plot Figs 4A-4F, and 4I-4J. (B) Fig 4D-4F: Normalized counts for specific FLC marker genes from RNA-seq from LeGO-473ox and LeGO-Ctl control FLC monoclonal cells. (C) Fig 4E: MSigDB Hallmark pathway enrichment analysis of significantly upregulated genes (n = 1403). (D) Fig 4F: MSigDB Hallmark pathway enrichment analysis of significantly downregulated genes (n = 1374). (E) Fig 4G: Quantification of EdU incorporation in FLC cells with stable LINC00473 knockdown (sh473) or overexpression (LeGO-473ox) relative to their respective controls (shCtl, LeGO-Ctl). (F) Fig 4H: Quantification of TUNEL staining in FLC cells with stable LINC00473 knockdown (sh473) or overexpression (LeGO-473ox) relative to their respective controls (shCtl, LeGO-Ctl). (G) Fig 4I: Gene list overlap analysis using significantly upregulated genes in FLC tumors relative to NML (n = 1667), and in LeGO-473ox cells relative to control (n = 1403). Bolded genes indicate proteins related to metabolism. Includes KEGG pathway enrichment analysis of the intersecting 188 genes. Significance of the overlap (p = 4.81x10-20) was calculated by hypergeometric test. (H) Fig 4J: Gene list overlap analysis using significantly downregulated genes in FLC tumors relative to NML (n = 1497), and in LeGO-473ox cells relative to control (n = 1374). Bolded genes indicate proteins related to apoptosis. Includes KEGG pathway enrichment analysis of the intersecting 91 genes. Overlap of n = 91 genes was not significant following a hypergeometric test. (ZIP) [file pgen.1012054.s004.zip › Figure 4G. EdU incorporation in FLC cells with stable LINC00473 knockdown and overexpression.xlsx]

## Sheet: EdU Knockdown
			DAPI					EdU										DAPI					EdU								Summary
Trial	Group	Well Replicate	Image	DAPI	Average per well	Cell line	Well Replicate	Image	EdU	Average per well	% EdU	RQV	Ave RQV		Trial	Group	Well Replicate	Image	DAPI	Average per well	Cell line	Well Replicate	Image	EdU	Average per well	% EdU	Ave % EdU	RQV	Ave RQV		Trial	Group	RQV	Ave RQV	SD	SE	pvalue	Sig
1	sh473	1	BLUE_13437_08112022_0349.jpg	747	698.5	A3	1	RED_13438_08112022_0352.jpg	556	567.25	81.2097	1.10812	0.814684		1	shCtl	1	BLUE_13469_08112022_0410.jpg	1726	1645.7	C2	1	RED_13470_08112022_0410.jpg	1123	1078.67	65.5446	73.2858	0.89437	1		1	sh473	1.10812	0.814684	0.267439	0.0741743	0.0484589	*
		1	BLUE_13439_08112022_0352.jpg	605			1	RED_13440_08112022_0352.jpg	554								1	BLUE_13471_08112022_0411.jpg	1229			1	RED_13472_08112022_0411.jpg	987									0.874476
		1	BLUE_13441_08112022_0352.jpg	720			1	RED_13442_08112022_0352.jpg	581								1	BLUE_13473_08112022_0413.jpg	1982			1	RED_13474_08112022_0413.jpg	1126									1.04382
		1	BLUE_13443_08112022_0353.jpg	722			1	RED_13444_08112022_0353.jpg	578								2	BLUE_13477_08112022_0417.jpg	1181	1131		2	RED_13478_08112022_0418.jpg	293	473	41.8214		0.570662					0.854304
		2	BLUE_13445_08112022_0353.jpg	1319	1124		2	RED_13446_08112022_0354.jpg	777	720.333	64.0866	0.874476					2	BLUE_13479_08112022_0418.jpg	972			2	RED_13480_08112022_0418.jpg	504									0.979892
		2	BLUE_13447_08112022_0354.jpg	975			2	RED_13448_08112022_0354.jpg	685								2	BLUE_13481_08112022_0418.jpg	1240			2	RED_13482_08112022_0418.jpg	622							2		0.947664
		2	BLUE_13449_08112022_0354.jpg	1078			2	RED_13450_08112022_0355.jpg	699								3	BLUE_13483_08112022_0419.jpg	1350	1128		3	RED_13484_08112022_0420.jpg	1197	1016.33	90.1005		1.22944					1.25875
		3	BLUE_13451_08112022_0355.jpg	749	825.3		3	RED_13452_08112022_0355.jpg	552	631.333	76.4974	1.04382					3	BLUE_13485_08112022_0420.jpg	880			3	RED_13486_08112022_0421.jpg	719									0.709925
		3	BLUE_13453_08112022_0356.jpg	1087			3	RED_13454_08112022_0357.jpg	776								3	BLUE_13487_08112022_0421.jpg	1154			3	RED_13488_08112022_0421.jpg	1133									0.807719
		3	BLUE_13455_08112022_0357.jpg	640			3	RED_13456_08112022_0358.jpg	566								4	BLUE_13491_08112022_0425.jpg	859	1052.7		4	RED_13492_08112022_0425.jpg	1115	967.667	91.9224		1.2543					0.724335
		4	BLUE_13457_08112022_0401.jpg	1070	980.7		4	RED_13458_08112022_0402.jpg	568	614	62.6083	0.854304					4	BLUE_13493_08112022_0425.jpg	1251			4	RED_13494_08112022_0425.jpg	893									0.387902
		4	BLUE_13459_08112022_0402.jpg	822			4	RED_13460_08112022_0402.jpg	620								4	BLUE_13495_08112022_0426.jpg	1048			4	RED_13496_08112022_0426.jpg	895									0.429334
		4	BLUE_13461_08112022_0404.jpg	1050			4	RED_13462_08112022_0404.jpg	654								5	BLUE_13497_08112022_0427.jpg	1287	1206.3		5	RED_13498_08112022_0427.jpg	897	929.333	77.04		1.05123					0.464639
		5	BLUE_13463_08112022_0405.jpg	1281	1098.7		5	RED_13464_08112022_0405.jpg	862	789	71.8121	0.979892					5	BLUE_13499_08112022_0428.jpg	1366			5	RED_13500_08112022_0428.jpg	969							1	shCtl	0.89437	1	0.17819	0.0494211
		5	BLUE_13465_08112022_0405.jpg	1028			5	RED_13466_08112022_0406.jpg	848								5	BLUE_13501_08112022_0428.jpg	966			5	RED_13502_08112022_0429.jpg	922									0.570662
		5	BLUE_13467_08112022_0406.jpg	987			5	RED_13468_08112022_0406.jpg	657																								1.22944
2	sh473	1	BLUE_14126_09302022_0145.jpg	595	516.667	A3	1	RED_14127_09302022_0147.jpg	166	145.667	28.1935	0.947664			2	shCtl	1	BLUE_14220_09302022_0242.jpg	1154	1243	C2	1	RED_14221_09302022_0244.jpg	272	377	30.3298	29.7506	1.01947					1.2543
		1	BLUE_14128_09302022_0147.jpg	627			1	RED_14129_09302022_0147.jpg	97								1	BLUE_14222_09302022_0244.jpg	1096			1	RED_14223_09302022_0245.jpg	373									1.05123
		1	BLUE_14130_09302022_0148.jpg	328			1	RED_14131_09302022_0148.jpg	174								1	BLUE_14224_09302022_0245.jpg	1479			1	RED_14225_09302022_0245.jpg	486							2		1.01947
		2	BLUE_14132_09302022_0149.jpg	764	972		2	RED_14133_09302022_0150.jpg	443	364	37.4486	1.25875					2	BLUE_14226_09302022_0246.jpg	1399	1428.33		2	RED_14227_09302022_0247.jpg	535	514	35.986		1.20959					1.20959
		2	BLUE_14134_09302022_0154.jpg	876			2	RED_14135_09302022_0155.jpg	551								2	BLUE_14228_09302022_0247.jpg	1479			2	RED_14229_09302022_0247.jpg	577									1.0082
		2	BLUE_14136_09302022_0156.jpg	1276			2	RED_14137_09302022_0156.jpg	98								2	BLUE_14230_09302022_0248.jpg	1407			2	RED_14231_09302022_0248.jpg	430									0.907743
		3	BLUE_14138_09302022_0159.jpg	696	696		3	RED_14139_09302022_0200.jpg	114	147	21.1207	0.709925					3	BLUE_14232_09302022_0249.jpg	1718	1228		3	RED_14233_09302022_0249.jpg	358	368.333	29.9946		1.0082					1.00915
		3	BLUE_14140_09302022_0200.jpg	616			3	RED_14141_09302022_0200.jpg	170								3	BLUE_14234_09302022_0249.jpg	541			3	RED_14235_09302022_0250.jpg	406									0.952145
		3	BLUE_14142_09302022_0200.jpg	776			3	RED_14143_09302022_0201.jpg	157								3	BLUE_14236_09302022_0250.jpg	1425			3	RED_14237_09302022_0250.jpg	341									0.898435
		4	BLUE_14144_09302022_0201.jpg	555	575.667		4	RED_14145_09302022_0201.jpg	181	138.333	24.0301	0.807719					4	BLUE_14238_09302022_0251.jpg	1168	1362.67		4	RED_14239_09302022_0251.jpg	296	368	27.0059		0.907743					0.995269
		4	BLUE_14146_09302022_0202.jpg	635			4	RED_14147_09302022_0202.jpg	139								4	BLUE_14240_09302022_0252.jpg	1249			4	RED_14241_09302022_0252.jpg	348
		4	BLUE_14148_09302022_0202.jpg	537			4	RED_14149_09302022_0202.jpg	95								4	BLUE_14242_09302022_0253.jpg	1671			4	RED_14243_09302022_0253.jpg	460
		5	BLUE_14150_09302022_0204.jpg	523	611		5	RED_14151_09302022_0204.jpg	125	131.667	21.5494	0.724335					5	BLUE_14244_09302022_0254.jpg	1298	1322.33		5	RED_14245_09302022_0255.jpg	357	397	30.0227		1.00915
		5	BLUE_14152_09302022_0204.jpg	681			5	RED_14153_09302022_0205.jpg	171								5	BLUE_14246_09302022_0256.jpg	1199			5	RED_14247_09302022_0256.jpg	332
		5	BLUE_14154_09302022_0205.jpg	629			5	RED_14155_09302022_0206.jpg	99								5	BLUE_14248_09302022_0256.jpg	1470			5	RED_14249_09302022_0257.jpg	502
		6	BLUE_14156_09302022_0209.jpg	669	699		6	RED_14157_09302022_0210.jpg	84	80.6667	11.5403	0.387902					6	BLUE_14250_09302022_0257.jpg	1501	1460.33		6	RED_14251_09302022_0258.jpg	410	413.667	28.3269		0.952145
		6	BLUE_14158_09302022_0210.jpg	680			6	RED_14159_09302022_0210.jpg	85								6	BLUE_14252_09302022_0258.jpg	1622			6	RED_14253_09302022_0258.jpg	450
		6	BLUE_14160_09302022_0211.jpg	748			6	RED_14161_09302022_0211.jpg	73								6	BLUE_14254_09302022_0258.jpg	1258			6	RED_14255_09302022_0258.jpg	381
		7	BLUE_14162_09302022_0211.jpg	572	610.667		7	RED_14163_09302022_0211.jpg	78	78	12.7729	0.429334					7	BLUE_14256_09302022_0259.jpg	1627	1605		7	RED_14257_09302022_0259.jpg	406	429	26.729		0.898435
		7	BLUE_14164_09302022_0212.jpg	551			7	RED_14165_09302022_0212.jpg	81								7	BLUE_14258_09302022_0300.jpg	1617			7	RED_14259_09302022_0300.jpg	442
		7	BLUE_14166_09302022_0212.jpg	709			7	RED_14167_09302022_0213.jpg	75								7	BLUE_14260_09302022_0300.jpg	1571			7	RED_14261_09302022_0300.jpg	439
		8	BLUE_14168_09302022_0213.jpg	626	571.5		8	RED_14169_09302022_0216.jpg	79	79	13.8233	0.464639					8	BLUE_14262_09302022_0302.jpg	1312	1247.33		8	RED_14263_09302022_0302.jpg	360	369.333	29.6098		0.995269
		8	BLUE_14170_09302022_0217.jpg	517			8	RED_14171_09302022_0217.jpg	79								8	BLUE_14264_09302022_0303.jpg	1002			8	RED_14265_09302022_0303.jpg	291
																	8	BLUE_14266_09302022_0303.jpg	1428			8	RED_14267_09302022_0304.jpg	457

## Sheet: EdU Overexpression
			DAPI					EdU										DAPI					EdU								Summary
Trial	Group	Well Replicate	Image	DAPI	Average per well	Cell line	Well Replicate	Image	EdU	Average per well	% EdU	RQV	Ave RQV		Trial	Group	Well Replicate	Image	DAPI	Average per well	Cell line	Well Replicate	Image	EdU	Average per well	% EdU	Ave % EdU	RQV	Ave RQV		Trial	Group	RQV	Ave RQV	SD	SE	pvalue	Sig
1	LeGO-473ox	1	BLUE_13347_08112022_0249.jpg	274	241.667	D4	1	RED_13348_08112022_0249.jpg	283	242	100.138	0.782356	0.942036		1	LeGO-Ctl	1	BLUE_13315_08112022_0229.jpg	85	101	F1	1	RED_13316_08112022_0230.jpg	77	96.6667	95.7096	127.995	0.747758	1		1	LeGO-473ox	0.782356	0.942036	0.211849	0.0499332	0.436449	FALSE
		1	BLUE_13349_08112022_0250.jpg	241			1	RED_13350_08112022_0250.jpg	248								1	BLUE_13317_08112022_0231.jpg	85			1	RED_13318_08112022_0231.jpg	81									1.05397
		1	BLUE_13351_08112022_0252.jpg	210			1	RED_13352_08112022_0252.jpg	195								1	BLUE_13319_08112022_0231.jpg	133			1	RED_13320_08112022_0231.jpg	132									0.906633
		2	BLUE_13353_08112022_0253.jpg	219	205.333		2	RED_13354_08112022_0253.jpg	197	277	134.903	1.05397					2	BLUE_13323_08112022_0233.jpg	84	132		2	RED_13324_08112022_0233.jpg	105	154.667	117.172		0.915438					1.33368
		2	BLUE_13355_08112022_0254.jpg	266			2	RED_13356_08112022_0254.jpg	250								2	BLUE_13325_08112022_0235.jpg	200			2	RED_13326_08112022_0235.jpg	173									1.06805
		2	BLUE_13357_08112022_0255.jpg	131			2	RED_13358_08112022_0255.jpg	384								2	BLUE_13327_08112022_0236.jpg	112			2	RED_13328_08112022_0236.jpg	186							2	LeGO-473ox	0.901384
		3	BLUE_13359_08112022_0256.jpg	301	268		3	RED_13360_08112022_0256.jpg	303	311	116.045	0.906633					3	BLUE_13329_08112022_0237.jpg	270	186		3	RED_13330_08112022_0237.jpg	270	227.667	122.401		0.956296					0.563573
		3	BLUE_13361_08112022_0257.jpg	189			3	RED_13362_08112022_0257.jpg	304								3	BLUE_13331_08112022_0237.jpg	160			3	RED_13332_08112022_0237.jpg	150									0.755742
		3	BLUE_13363_08112022_0258.jpg	314			3	RED_13364_08112022_0258.jpg	326								3	BLUE_13333_08112022_0239.jpg	128			3	RED_13334_08112022_0239.jpg	263									0.735157
		4	BLUE_13365_08112022_0259.jpg	317	355		4	RED_13366_08112022_0259.jpg	615	606	170.704	1.33368					4	BLUE_13335_08112022_0240.jpg	149	119.667		4	RED_13336_08112022_0240.jpg	166	129	107.799		0.842214					0.607379
		4	BLUE_13367_08112022_0259.jpg	283			4	RED_13368_08112022_0259.jpg	437								4	BLUE_13337_08112022_0241.jpg	131			4	RED_13338_08112022_0241.jpg	157							3	LeGO-473ox	0.954172
		4	BLUE_13369_08112022_0300.jpg	465			4	RED_13370_08112022_0300.jpg	766								4	BLUE_13339_08112022_0242.jpg	79			4	RED_13340_08112022_0242.jpg	64									0.961225
		5	BLUE_13371_08112022_0300.jpg	257	257		5	RED_13372_08112022_0301.jpg	401	351.333	136.706	1.06805					5	BLUE_13341_08112022_0244.jpg	92	53.6667		5	RED_13342_08112022_0244.jpg	125	105.667	196.894		1.53829					0.809437
		5	BLUE_13373_08112022_0301.jpg	224			5	RED_13374_08112022_0301.jpg	368								5	BLUE_13343_08112022_0245.jpg	41			5	RED_13344_08112022_0245.jpg	87									0.960574
		5	BLUE_13375_08112022_0302.jpg	290			5	RED_13376_08112022_0302.jpg	285								5	BLUE_13345_08112022_0246.jpg	28			5	RED_13346_08112022_0246.jpg	105									0.976429
2	LeGO-473ox	1	BLUE_13503_08112022_0430.jpg	853	932.7	D4	1	RED_13504_08112022_0431.jpg	660	718.333	77.0165	0.901331			2	LeGO-Ctl	1	BLUE_13533_08112022_0439.jpg	751	741.3	F1	1	RED_13534_08112022_0439.jpg	570	598.667	80.759	85.4475	0.94513					1.26218
		1	BLUE_13505_08112022_0431.jpg	1103			1	RED_13506_08112022_0431.jpg	915								1	BLUE_13535_08112022_0439.jpg	688			1	RED_13536_08112022_0439.jpg	598									1.14302
		1	BLUE_13507_08112022_0432.jpg	842			1	RED_13508_08112022_0432.jpg	580								1	BLUE_13537_08112022_0440.jpg	785			1	RED_13538_08112022_0440.jpg	628									1.18186
		2	BLUE_13509_08112022_0432.jpg	1183	1102		2	RED_13510_08112022_0432.jpg	494	530.667	48.1549	0.563561					2	BLUE_13539_08112022_0441.jpg	691	651.3		2	RED_13540_08112022_0441.jpg	628	675.667	103.741		1.21409
		2	BLUE_13511_08112022_0433.jpg	1158			2	RED_13512_08112022_0433.jpg	560								2	BLUE_13541_08112022_0442.jpg	687			2	RED_13542_08112022_0443.jpg	851
		2	BLUE_13513_08112022_0433.jpg	965			2	RED_13514_08112022_0433.jpg	538								2	BLUE_13543_08112022_0444.jpg	576			2	RED_13544_08112022_0444.jpg	548							1	LeGO-Ctl	0.747758	1	0.229366	0.0540621
		3	BLUE_13515_08112022_0434.jpg	1001	897.7		3	RED_13516_08112022_0434.jpg	653	579.667	64.5724	0.755697					3	BLUE_13545_08112022_0445.jpg	1203	968.3		3	RED_13546_08112022_0445.jpg	760	689.667	71.2245		0.833546					0.915438
		3	BLUE_13517_08112022_0434.jpg	881			3	RED_13518_08112022_0434.jpg	568								3	BLUE_13547_08112022_0445.jpg	883			3	RED_13548_08112022_0445.jpg	684									0.956296
		3	BLUE_13519_08112022_0435.jpg	811			3	RED_13520_08112022_0435.jpg	518								3	BLUE_13549_08112022_0446.jpg	819			3	RED_13550_08112022_0446.jpg	625									0.842214
		4	BLUE_13521_08112022_0435.jpg	1306	1041.7		4	RED_13522_08112022_0435.jpg	659	654.333	62.814	0.735118					4	BLUE_13551_08112022_0447.jpg	795	623.7		4	RED_13552_08112022_0447.jpg	536	583.333	93.5279		1.09456					1.53829
		4	BLUE_13523_08112022_0436.jpg	843			4	RED_13524_08112022_0436.jpg	655								4	BLUE_13553_08112022_0447.jpg	429			4	RED_13554_08112022_0448.jpg	571							2	LeGO-Ctl	0.945108
		4	BLUE_13525_08112022_0436.jpg	976			4	RED_13526_08112022_0436.jpg	649								4	BLUE_13555_08112022_0448.jpg	647			4	RED_13556_08112022_0449.jpg	643									1.21406
		5	BLUE_13527_08112022_0437.jpg	1123	966		5	RED_13528_08112022_0438.jpg	511	501.333	51.8979	0.607365					5	BLUE_13557_08112022_0449.jpg	815	852.3		5	RED_13558_08112022_0449.jpg	637	664.667	77.9851		0.912666					0.833536
		5	BLUE_13529_08112022_0438.jpg	942			5	RED_13530_08112022_0438.jpg	500								5	BLUE_13559_08112022_0450.jpg	881			5	RED_13560_08112022_0450.jpg	711									1.09465
		5	BLUE_13531_08112022_0438.jpg	833			5	RED_13532_08112022_0438.jpg	493								5	BLUE_13561_08112022_0450.jpg	861			5	RED_13562_08112022_0450.jpg	646									0.91265
3	LeGO-473ox	1	BLUE_14366_09302022_0359.jpg	1053	1326.33	D4	1	RED_14367_09302022_0359.jpg	303	452.667	34.1292	0.954172			3	LeGO-Ctl	1	BLUE_14414_09302022_0422.jpg	566	497.667	F1	1	RED_14415_09302022_0422.jpg	212	203	40.7904	35.7684	1.1404			3	LeGO-Ctl	1.1404
		1	BLUE_14368_09302022_0359.jpg	1094			1	RED_14369_09302022_0359.jpg	365								1	BLUE_14416_09302022_0423.jpg	531			1	RED_14417_09302022_0423.jpg	210									0.884148
		1	BLUE_14370_09302022_0400.jpg	1832			1	RED_14371_09302022_0401.jpg	690								1	BLUE_14418_09302022_0423.jpg	396			1	RED_14419_09302022_0423.jpg	187									1.0466
		2	BLUE_14372_09302022_0403.jpg	887	805.667		2	RED_14373_09302022_0403.jpg	264	277	34.3815	0.961225					2	BLUE_14420_09302022_0424.jpg	471	461.667		2	RED_14421_09302022_0424.jpg	155	146	31.6245		0.884148					1.13772
		2	BLUE_14374_09302022_0403.jpg	794			2	RED_14375_09302022_0403.jpg	276								2	BLUE_14422_09302022_0424.jpg	396			2	RED_14423_09302022_0425.jpg	129									0.984766
		2	BLUE_14376_09302022_0403.jpg	736			2	RED_14377_09302022_0404.jpg	291								2	BLUE_14424_09302022_0425.jpg	518			2	RED_14425_09302022_0425.jpg	154									1.23986
		3	BLUE_14378_09302022_0404.jpg	847	1075.33		3	RED_14379_09302022_0404.jpg	220	311.333	28.9523	0.809437					3	BLUE_14426_09302022_0426.jpg	489	384.667		3	RED_14427_09302022_0426.jpg	168	144	37.435		1.0466					0.460859
		3	BLUE_14380_09302022_0404.jpg	925			3	RED_14381_09302022_0404.jpg	317								3	BLUE_14428_09302022_0426.jpg	233			3	RED_14429_09302022_0427.jpg	85									1.10564
		3	BLUE_14382_09302022_0405.jpg	1454			3	RED_14383_09302022_0405.jpg	397								3	BLUE_14430_09302022_0427.jpg	432			3	RED_14431_09302022_0427.jpg	179
		4	BLUE_14384_09302022_0405.jpg	811	867.333		4	RED_14385_09302022_0405.jpg	236	298	34.3582	0.960574					4	BLUE_14432_09302022_0428.jpg	495	374.333		4	RED_14433_09302022_0428.jpg	220	152.333	40.6946		1.13772
		4	BLUE_14386_09302022_0406.jpg	883			4	RED_14387_09302022_0406.jpg	318								4	BLUE_14434_09302022_0429.jpg	377			4	RED_14435_09302022_0429.jpg	138
		4	BLUE_14388_09302022_0406.jpg	908			4	RED_14389_09302022_0406.jpg	340								4	BLUE_14436_09302022_0429.jpg	251			4	RED_14437_09302022_0429.jpg	99
		5	BLUE_14390_09302022_0412.jpg	1094	1137.67		5	RED_14391_09302022_0412.jpg	350	397.333	34.9253	0.976429					5	BLUE_14438_09302022_0430.jpg	357	499.667		5	RED_14439_09302022_0430.jpg	113	176	35.2235		0.984766
		5	BLUE_14392_09302022_0412.jpg	1099			5	RED_14393_09302022_0412.jpg	351								5	BLUE_14440_09302022_0431.jpg	616			5	RED_14441_09302022_0431.jpg	228
		5	BLUE_14394_09302022_0412.jpg	1220			5	RED_14395_09302022_0413.jpg	491								5	BLUE_14442_09302022_0432.jpg	526			5	RED_14443_09302022_0432.jpg	187
		6	BLUE_14396_09302022_0414.jpg	1236	1002.67		6	RED_14397_09302022_0415.jpg	558	452.667	45.1463	1.26218					6	BLUE_14444_09302022_0432.jpg	296	306.667		6	RED_14445_09302022_0432.jpg	118	136	44.3478		1.23986
		6	BLUE_14398_09302022_0415.jpg	752			6	RED_14399_09302022_0415.jpg	345								6	BLUE_14446_09302022_0432.jpg	184			6	RED_14447_09302022_0433.jpg	71
		6	BLUE_14400_09302022_0415.jpg	1020			6	RED_14401_09302022_0416.jpg	455								6	BLUE_14448_09302022_0433.jpg	440			6	RED_14449_09302022_0433.jpg	219
		7	BLUE_14402_09302022_0416.jpg	1293	1387.67		7	RED_14403_09302022_0416.jpg	551	567.333	40.884	1.14302					7	BLUE_14450_09302022_0437.jpg	618	548		7	RED_14451_09302022_0438.jpg	47	90.3333	16.4842		0.460859
		7	BLUE_14404_09302022_0416.jpg	1496			7	RED_14405_09302022_0417.jpg	544								7	BLUE_14452_09302022_0438.jpg	275			7	RED_14453_09302022_0439.jpg	72
		7	BLUE_14406_09302022_0417.jpg	1374			7	RED_14407_09302022_0417.jpg	607								7	BLUE_14454_09302022_0439.jpg	751			7	RED_14455_09302022_0439.jpg	152
		8	BLUE_14408_09302022_0418.jpg	913	1190.67		8	RED_14409_09302022_0418.jpg	372	503.333	42.2732	1.18186					8	BLUE_14456_09302022_0440.jpg	201	191.333		8	RED_14457_09302022_0440.jpg	79	75.6667	39.547		1.10564
		8	BLUE_14410_09302022_0420.jpg	1505			8	RED_14411_09302022_0420.jpg	672								8	BLUE_14458_09302022_0440.jpg	175			8	RED_14459_09302022_0440.jpg	85
		8	BLUE_14412_09302022_0420.jpg	1154			8	RED_14413_09302022_0420.jpg	466								8	BLUE_14460_09302022_0441.jpg	198			8	RED_14461_09302022_0441.jpg	63

## Sheet: FIJI steps
FIJI image analysis
1. Edit > Options > Conversions > "Scale when converting"
2. Image > Type > 16-Bit
3. Process > Subtract Background > ONLY "Sliding Paraboloid"
4. Image > Adjust > Threshold > "Apply", click 2 or 3 times until cells are black and background is white
5. Process > Binary > Watershed
6. Analyze > Analyze Particles
7. Save outline image as TIFF and record number of partciles on spreadsheet.
Critera for calling artifacts in TUNEL staining:
strange morphology, including oblong friend egg shapes, or jagged edges like horns or tails
size is too large/small relative to Dnase-treatment positive control cells
