# Supplementary material for: Correction: DNAJB1-PRKACA fusion protein-regulated LINC00473 promotes tumor growth and alters mitochondrial fitness in fibrolamellar carcinoma
Source: PLoS Genet. 2026 Feb 26;22(2):e1012054. doi: 10.1371/journal.pgen.1012054 (PMC12944757; doi:10.1371/journal.pgen.1012054)
Supplement: S4 File — This file includes the original quantitative data underlying Fig 4; (A) RNA-seq data from FLC cells that stably overexpress LINC00473 (LeGO-473ox) relative to empty vector control (LeGO-Ctl). These data are used to plot Figs 4A-4F, and 4I-4J. (B) Fig 4D-4F: Normalized counts for specific FLC marker genes from RNA-seq from LeGO-473ox and LeGO-Ctl control FLC monoclonal cells. (C) Fig 4E: MSigDB Hallmark pathway enrichment analysis of significantly upregulated genes (n = 1403). (D) Fig 4F: MSigDB Hallmark pathway enrichment analysis of significantly downregulated genes (n = 1374). (E) Fig 4G: Quantification of EdU incorporation in FLC cells with stable LINC00473 knockdown (sh473) or overexpression (LeGO-473ox) relative to their respective controls (shCtl, LeGO-Ctl). (F) Fig 4H: Quantification of TUNEL staining in FLC cells with stable LINC00473 knockdown (sh473) or overexpression (LeGO-473ox) relative to their respective controls (shCtl, LeGO-Ctl). (G) Fig 4I: Gene list overlap analysis using significantly upregulated genes in FLC tumors relative to NML (n = 1667), and in LeGO-473ox cells relative to control (n = 1403). Bolded genes indicate proteins related to metabolism. Includes KEGG pathway enrichment analysis of the intersecting 188 genes. Significance of the overlap (p = 4.81x10-20) was calculated by hypergeometric test. (H) Fig 4J: Gene list overlap analysis using significantly downregulated genes in FLC tumors relative to NML (n = 1497), and in LeGO-473ox cells relative to control (n = 1374). Bolded genes indicate proteins related to apoptosis. Includes KEGG pathway enrichment analysis of the intersecting 91 genes. Overlap of n = 91 genes was not significant following a hypergeometric test. (ZIP) [file pgen.1012054.s004.zip › Figure 4H. TUNEL staining in FLC cells with stable LINC00473 knockdown and overexpression.xlsx]

## Sheet: TUNEL Knockdown
			DAPI					TUNEL												DAPI					TUNEL										Summary
Trial	Group	Well Replicate	Image	DAPI	Average per well	Cell line	Well Replicate	Image	TUNEL	Artifact	True TUNEL	Average per well	% TUNEL	RQV	Ave RQV		Trial	Group	Well Replicate	Image	DAPI	Average per well	Cell line	Well Replicate	Image	TUNEL	Artifact	True TUNEL	Average per well	% TUNEL	Ave % TUNEL	RQV	Ave RQV		Trial	Group	RQV	Ave RQV	SD	SE	pvalue	Sig					Previous SE was 2.3991. This has been corrected.
1	sh473	1	BLUE_13563_08112022_0512.jpg	857	713.333	A3	1	GREEN_13564_08112022_0514.jpg	2	1	1	0.666667	0.0934579	8.21313	8.33707		1	shCtl	1	BLUE_13593_08112022_0529.jpg	1864	1534.67	C2	1	GREEN_13594_08112022_0529.jpg	1	1	0	0	0	0.0113791	0	1		1	sh473	8.21313	8.33707	13.0318	3.61437	0.0541379	FALSE
		1	BLUE_13565_08112022_0514.jpg	640			1	GREEN_13566_08112022_0514.jpg	1	0	1								1	BLUE_13595_08112022_0530.jpg	1147			1	GREEN_13596_08112022_0530.jpg	1	1	0									43.0184
		1	BLUE_13567_08112022_0515.jpg	643			1	GREEN_13568_08112022_0515.jpg	0	0	0								1	BLUE_13597_08112022_0531.jpg	1593			1	GREEN_13598_08112022_0531.jpg	1	1	0									29.0035
		2	BLUE_13569_08112022_0516.jpg	476	476.667		2	GREEN_13570_08112022_0516.jpg	4	0	4	2.33333	0.48951	43.0184					2	BLUE_13599_08112022_0531.jpg	1837	1830		2	GREEN_13600_08112022_0532.jpg	2	1	1	0.333333	0.0182149		1.60074					10.4165
		2	BLUE_13571_08112022_0516.jpg	305			2	GREEN_13572_08112022_0517.jpg	3	0	3								2	BLUE_13603_08112022_0533.jpg	2069			2	GREEN_13604_08112022_0534.jpg	1	1	0									0
		2	BLUE_13573_08112022_0517.jpg	649			2	GREEN_13574_08112022_0517.jpg	0	0	0								2	BLUE_13605_08112022_0534.jpg	1584			2	GREEN_13606_08112022_0534.jpg	1	1	0							2	sh473	1.44645
		3	BLUE_13575_08112022_0518.jpg	1100	1010		3	GREEN_13576_08112022_0518.jpg	3	0	3	3.33333	0.330033	29.0035					3	BLUE_13607_08112022_0535.jpg	2034	1951.67		3	GREEN_13608_08112022_0535.jpg	1	1	0	0	0		0					4.45655
		3	BLUE_13577_08112022_0518.jpg	966			3	GREEN_13578_08112022_0519.jpg	3	0	3								3	BLUE_13609_08112022_0536.jpg	1918			3	GREEN_13610_08112022_0536.jpg	1	1	0									2.93445
		3	BLUE_13579_08112022_0519.jpg	964			3	GREEN_13580_08112022_0519.jpg	4	0	4								3	BLUE_13611_08112022_0536.jpg	1903			3	GREEN_13612_08112022_0536.jpg	1	1	0									0
		4	BLUE_13581_08112022_0520.jpg	1059	843.667		4	GREEN_13582_08112022_0520.jpg	2	0	2	1	0.11853	10.4165					4	BLUE_13613_08112022_0537.jpg	1891	1796		4	GREEN_13614_08112022_0537.jpg	1	1	0	0.333333	0.0185598		1.63104					5.79977
		4	BLUE_13583_08112022_0521.jpg	726			4	GREEN_13584_08112022_0521.jpg	0	0	0								4	BLUE_13615_08112022_0538.jpg	1650			4	GREEN_13616_08112022_0538.jpg	2	1	1									3.09313
		4	BLUE_13585_08112022_0521.jpg	746			4	GREEN_13586_08112022_0522.jpg	1	0	1								4	BLUE_13617_08112022_0538.jpg	1847			4	GREEN_13618_08112022_0538.jpg	1	1	0									0
		5	BLUE_13587_08112022_0526.jpg	1741	1547		5	GREEN_13588_08112022_0526.jpg	1	1	0	0	0	0					5	BLUE_13619_08112022_0539.jpg	1689	1656.67		5	GREEN_13620_08112022_0539.jpg	2	1	1	0.333333	0.0201207		1.76822					0
		5	BLUE_13589_08112022_0526.jpg	1393			5	GREEN_13590_08112022_0527.jpg	1	1	0								5	BLUE_13621_08112022_0539.jpg	1599			5	GREEN_13622_08112022_0539.jpg	1	1	0							1	shCtl	0	1	0.921416	0.255555
		5	BLUE_13591_08112022_0527.jpg	1507			5	GREEN_13592_08112022_0527.jpg	1	1	0								5	BLUE_13623_08112022_0539.jpg	1682			5	GREEN_13624_08112022_0540.jpg	1	1	0									1.601
2	sh473	1	BLUE_13736_09272022_0100.jpg	904	988.667	A3	1	GREEN_13737_09272022_0101.jpg	1	1	0	0.666667	0.0674309	1.44645			2	shCtl	1	BLUE_13832_09272022_0208.jpg	772	1097.67	C2	1	GREEN_13833_09272022_0208.jpg	2	2	0	0	0	0.0466182	0					0
		1	BLUE_13738_09272022_0102.jpg	942			1	GREEN_13739_09272022_0102.jpg	2	0	2								1	BLUE_13834_09272022_0209.jpg	1266			1	GREEN_13835_09272022_0209.jpg	0	0	0									1.631
		1	BLUE_13740_09272022_0102.jpg	1120			1	GREEN_13741_09272022_0103.jpg	0	0	0								1	BLUE_13836_09272022_0210.jpg	1255			1	GREEN_13837_09272022_0210.jpg	0	0	0									1.768
		2	BLUE_13742_09272022_0105.jpg	1324	1444		2	GREEN_13743_09272022_0105.jpg	5	1	4	3	0.207756	4.45655					2	BLUE_13838_09272022_0211.jpg	564	991.667		2	GREEN_13839_09272022_0211.jpg	5	2	3	1.33333	0.134454		2.88415			2	shCtl	0
		2	BLUE_13744_09272022_0105.jpg	1450			2	GREEN_13745_09272022_0105.jpg	1	0	1								2	BLUE_13840_09272022_0211.jpg	1076			2	GREEN_13841_09272022_0211.jpg	3	2	1									2.884
		2	BLUE_13746_09272022_0106.jpg	1558			2	GREEN_13747_09272022_0106.jpg	8	4	4								2	BLUE_13842_09272022_0212.jpg	1335			2	GREEN_13843_09272022_0212.jpg	1	1	0									0
		3	BLUE_13748_09272022_0107.jpg	557	487.333		3	GREEN_13749_09272022_0107.jpg	2	0	2	0.666667	0.136799	2.93445					3	BLUE_13844_09272022_0212.jpg	1340	1387.33		3	GREEN_13845_09272022_0213.jpg	0	0	0	0	0		0					1.004
		3	BLUE_13750_09272022_0107.jpg	667			3	GREEN_13751_09272022_0107.jpg	0	0	0								3	BLUE_13846_09272022_0213.jpg	1637			3	GREEN_13847_09272022_0213.jpg	0	0	0									1.055
		3	BLUE_13752_09272022_0107.jpg	238			3	GREEN_13753_09272022_0108.jpg	0	0	0								3	BLUE_13848_09272022_0213.jpg	1185			3	GREEN_13849_09272022_0213.jpg	0	0	0									0.478
		4	BLUE_13754_09272022_0108.jpg	576	903.667		4	GREEN_13755_09272022_0108.jpg	0	0	0	0	0	0					4	BLUE_13850_09272022_0214.jpg	1459	1424.33		4	GREEN_13851_09272022_0214.jpg	0	0	0	0.666667	0.0468055		1.00402					0.639
		4	BLUE_13756_09272022_0109.jpg	750			4	GREEN_13757_09272022_0109.jpg	0	0	0								4	BLUE_13852_09272022_0214.jpg	1672			4	GREEN_13853_09272022_0215.jpg	6	5	1									1.94
		4	BLUE_13758_09272022_0109.jpg	1385			4	GREEN_13759_09272022_0109.jpg	0	0	0								4	BLUE_13854_09272022_0215.jpg	1142			4	GREEN_13855_09272022_0215.jpg	3	2	1
		5	BLUE_13760_09272022_0115.jpg	163	863		5	GREEN_13761_09272022_0115.jpg	1	0	1	2.33333	0.270375	5.79977					5	BLUE_13856_09272022_0216.jpg	1704	1355		5	GREEN_13857_09272022_0216.jpg	5	4	1	0.666667	0.0492005		1.05539
		5	BLUE_13762_09272022_0115.jpg	981			5	GREEN_13763_09272022_0115.jpg	2	0	2								5	BLUE_13858_09272022_0216.jpg	1410			5	GREEN_13859_09272022_0217.jpg	3	2	1
		5	BLUE_13764_09272022_0116.jpg	1445			5	GREEN_13765_09272022_0116.jpg	4	0	4								5	BLUE_13860_09272022_0217.jpg	951			5	GREEN_13861_09272022_0217.jpg	0	0	0
		6	BLUE_13766_09272022_0120.jpg	249	462.333		6	GREEN_13767_09272022_0120.jpg	0	0	0	0.666667	0.144196	3.09313					6	BLUE_13862_09272022_0218.jpg	1771	1496.67		6	GREEN_13863_09272022_0218.jpg	8	8	0	0.333333	0.0222717		0.477747
		6	BLUE_13768_09272022_0135.jpg	693			6	GREEN_13769_09272022_0135.jpg	1	0	1								6	BLUE_13864_09272022_0218.jpg	1354			6	GREEN_13865_09272022_0218.jpg	1	1	0
		6	BLUE_13770_09272022_0136.jpg	445			6	GREEN_13771_09272022_0136.jpg	1	0	1								6	BLUE_13866_09272022_0219.jpg	1365			6	GREEN_13867_09272022_0219.jpg	2	1	1
		7	BLUE_13772_09272022_0137.jpg	552	561.667		7	GREEN_13773_09272022_0137.jpg	0	0	0	0	0	0					7	BLUE_13868_09272022_0220.jpg	1007	1119.67		7	GREEN_13869_09272022_0220.jpg	0	0	0	0.333333	0.0297708		0.638608
		7	BLUE_13774_09272022_0137.jpg	512			7	GREEN_13775_09272022_0137.jpg	0	0	0								7	BLUE_13870_09272022_0220.jpg	1071			7	GREEN_13871_09272022_0220.jpg	0	0	0
		7	BLUE_13776_09272022_0138.jpg	621			7	GREEN_13777_09272022_0138.jpg	0	0	0								7	BLUE_13872_09272022_0221.jpg	1281			7	GREEN_13873_09272022_0221.jpg	3	2	1
		8	BLUE_13778_09272022_0138.jpg	536	469		8	GREEN_13779_09272022_0139.jpg	0	0	0	0	0	0					8	BLUE_13874_09272022_0222.jpg	763	1105.67		8	GREEN_13875_09272022_0222.jpg	0	0	0	1	0.0904432		1.94008
		8	BLUE_13780_09272022_0139.jpg	402			8	GREEN_13781_09272022_0139.jpg	0	0	0								8	BLUE_13876_09272022_0222.jpg	1271			8	GREEN_13877_09272022_0222.jpg	5	2	3
																			8	BLUE_13878_09272022_0223.jpg	1283			8	GREEN_13879_09272022_0223.jpg	3	3	0

## Sheet: TUNEL Overexpression
			DAPI					TUNEL												DAPI					TUNEL										Summary
Trial	Group	Well Replicate	Image	DAPI	Average per well	Cell line	Well Replicate	Image	TUNEL	Artifact	True TUNEL	Average per well	% TUNEL	RQV	Ave RQV		Trial	Group	Well Replicate	Image	DAPI	Average per well	Cell line	Well Replicate	Image	TUNEL	Artifact	True TUNEL	Average per well	% TUNEL	Ave % TUNEL	RQV	Ave RQV		Trial	Group	RQV	Ave RQV	SD	SE	pvalue	Sig
1	LeGO-473ox	1	BLUE_13407_08112022_0325.jpg	616	536	D4	1	GREEN_13408_08112022_0325.jpg	1	1	0	0.333333	0.0621891	0.0979907	0.322065		1	LeGO-Ctl	1	BLUE_13377_08112022_0309.jpg	341	308	F1	1	GREEN_13378_08112022_0310.jpg	1	1	0	1.33333	0.4329	0.634642	0.682117	1		1	LeGO-473ox	0.0979907	0.322065	0.32958	0.0776827	0.00724391	**
		1	BLUE_13409_08112022_0326.jpg	560			1	GREEN_13410_08112022_0326.jpg	1	1	0								1	BLUE_13379_08112022_0311.jpg	322			1	GREEN_13380_08112022_0311.jpg	3	0	3									0.666536
		1	BLUE_13411_08112022_0326.jpg	432			1	GREEN_13412_08112022_0327.jpg	2	1	1								1	BLUE_13381_08112022_0311.jpg	261			1	GREEN_13382_08112022_0312.jpg	1	0	1									0
		2	BLUE_13413_08112022_0327.jpg	387	394		2	GREEN_13414_08112022_0328.jpg	3	1	2	1.66667	0.423012	0.666536					2	BLUE_13383_08112022_0312.jpg	232	207		2	GREEN_13384_08112022_0313.jpg	1	1	0	0.333333	0.161031		0.253734					0.26423
		2	BLUE_13415_08112022_0328.jpg	249			2	GREEN_13416_08112022_0328.jpg	4	1	3								2	BLUE_13385_08112022_0313.jpg	190			2	GREEN_13386_08112022_0313.jpg	0	0	0									0.758455
		2	BLUE_13417_08112022_0329.jpg	546			2	GREEN_13418_08112022_0329.jpg	1	1	0								2	BLUE_13387_08112022_0314.jpg	199			2	GREEN_13388_08112022_0314.jpg	1	0	1							2		0.854833
		3	BLUE_13419_08112022_0330.jpg	394	356		3	GREEN_13420_08112022_0330.jpg	1	1	0	0	0	0					3	BLUE_13389_08112022_0315.jpg	96	88.6667		3	GREEN_13390_08112022_0315.jpg	0	0	0	1.33333	1.50376		2.36946					0.25768
		3	BLUE_13421_08112022_0330.jpg	251			3	GREEN_13422_08112022_0330.jpg	1	1	0								3	BLUE_13391_08112022_0315.jpg	81			3	GREEN_13392_08112022_0316.jpg	2	1	1									0
		3	BLUE_13423_08112022_0331.jpg	423			3	GREEN_13424_08112022_0331.jpg	1	1	0								3	BLUE_13393_08112022_0316.jpg	89			3	GREEN_13394_08112022_0316.jpg	4	1	3									1.09872
		4	BLUE_13425_08112022_0332.jpg	704	596.333		4	GREEN_13426_08112022_0332.jpg	1	1	0	1	0.167691	0.26423					4	BLUE_13395_08112022_0317.jpg	153	109.667		4	GREEN_13396_08112022_0317.jpg	2	0	2	1	0.911854		1.4368					0.420879
		4	BLUE_13427_08112022_0332.jpg	573			4	GREEN_13428_08112022_0332.jpg	3	1	2								4	BLUE_13397_08112022_0317.jpg	105			4	GREEN_13398_08112022_0317.jpg	1	0	1							3		0
		4	BLUE_13429_08112022_0333.jpg	512			4	GREEN_13430_08112022_0334.jpg	2	1	1								4	BLUE_13399_08112022_0318.jpg	71			4	GREEN_13400_08112022_0318.jpg	1	1	0									0.311295
		5	BLUE_13431_08112022_0335.jpg	354	277		5	GREEN_13432_08112022_0335.jpg	1	1	0	1.33333	0.481348	0.758455					5	BLUE_13401_08112022_0318.jpg	205	203.667		5	GREEN_13402_08112022_0319.jpg	0	0	0	0.333333	0.163666		0.257887					0.519466
		5	BLUE_13433_08112022_0336.jpg	281			5	GREEN_13434_08112022_0336.jpg	2	1	1								5	BLUE_13403_08112022_0320.jpg	221			5	GREEN_13404_08112022_0320.jpg	1	1	0									0.0829299
		5	BLUE_13435_08112022_0336.jpg	196			5	GREEN_13436_08112022_0336.jpg	4	1	3								5	BLUE_13405_08112022_0320.jpg	185			5	GREEN_13406_08112022_0320.jpg	2	1	1									0.0912499
2	LeGO-473ox	1	BLUE_13625_08112022_0542.jpg	1362	1480.67	D4	1	GREEN_13626_08112022_0542.jpg	2	1	1	1.33333	0.0900495	0.854833			2	LeGO-Ctl	1	BLUE_13655_08112022_0558.jpg	1267	1248	F1	1	GREEN_13656_08112022_0558.jpg	1	1	0	0	0	0.105342	0					0.137111
		1	BLUE_13627_08112022_0543.jpg	1531			1	GREEN_13628_08112022_0543.jpg	4	1	3								1	BLUE_13657_08112022_0558.jpg	1273			1	GREEN_13658_08112022_0558.jpg	1	1	0									0.166371
		1	BLUE_13629_08112022_0543.jpg	1549			1	GREEN_13630_08112022_0544.jpg	1	1	0								1	BLUE_13659_08112022_0558.jpg	1204			1	GREEN_13660_08112022_0558.jpg	1	1	0									0.0694244
		2	BLUE_13631_08112022_0544.jpg	1278	1228		2	GREEN_13632_08112022_0544.jpg	1	1	0	0.333333	0.0271444	0.25768					2	BLUE_13661_08112022_0559.jpg	1960	1585		2	GREEN_13662_08112022_0559.jpg	1	1	0	0	0		0			1	LeGO-Ctl	0.682117	1	0.95121	0.224202
		2	BLUE_13633_08112022_0548.jpg	1307			2	GREEN_13634_08112022_0548.jpg	1	1	0								2	BLUE_13663_08112022_0600.jpg	1647			2	GREEN_13664_08112022_0600.jpg	1	1	0									0.253734
		2	BLUE_13635_08112022_0549.jpg	1099			2	GREEN_13636_08112022_0549.jpg	2	1	1								2	BLUE_13665_08112022_0600.jpg	1148			2	GREEN_13666_08112022_0600.jpg	1	1	0									2.36946
		3	BLUE_13637_08112022_0550.jpg	1279	1142.67		3	GREEN_13638_08112022_0551.jpg	1	1	0	0	0	0					3	BLUE_13667_08112022_0601.jpg	1397	1185.33		3	GREEN_13668_08112022_0602.jpg	1	1	0	0	0		0					1.4368
		3	BLUE_13639_08112022_0551.jpg	1188			3	GREEN_13640_08112022_0552.jpg	1	1	0								3	BLUE_13669_08112022_0603.jpg	1063			3	GREEN_13670_08112022_0603.jpg	1	1	0									0.257887
		3	BLUE_13641_08112022_0552.jpg	961			3	GREEN_13642_08112022_0552.jpg	1	1	0								3	BLUE_13671_08112022_0603.jpg	1096			3	GREEN_13672_08112022_0604.jpg	1	1	0							2		0
		4	BLUE_13643_08112022_0552.jpg	1638	1440		4	GREEN_13644_08112022_0553.jpg	2	1	1	1.66667	0.115741	1.09872					4	BLUE_13673_08112022_0604.jpg	1212	992.333		4	GREEN_13674_08112022_0604.jpg	3	1	2	2.66667	0.268727		2.551					0
		4	BLUE_13645_08112022_0553.jpg	1297			4	GREEN_13646_08112022_0553.jpg	2	1	1								4	BLUE_13675_08112022_0605.jpg	1391			4	GREEN_13676_08112022_0605.jpg	5	1	4									0
		4	BLUE_13647_08112022_0553.jpg	1385			4	GREEN_13648_08112022_0553.jpg	4	1	3								4	BLUE_13677_08112022_0606.jpg	374			4	GREEN_13678_08112022_0606.jpg	3	1	2									2.551
		5	BLUE_13649_08112022_0554.jpg	1577	1503.67		5	GREEN_13650_08112022_0554.jpg	2	1	1	0.666667	0.0443361	0.420879					5	BLUE_13679_08112022_0606.jpg	1250	1033.67		5	GREEN_13680_08112022_0606.jpg	5	1	4	2.66667	0.257981		2.449					2.449
		5	BLUE_13651_08112022_0554.jpg	1500			5	GREEN_13652_08112022_0554.jpg	2	1	1								5	BLUE_13681_08112022_0607.jpg	1021			5	GREEN_13682_08112022_0607.jpg	3	1	2							3		2.19844
		5	BLUE_13653_08112022_0555.jpg	1434			5	GREEN_13654_08112022_0555.jpg	1	1	0								5	BLUE_13683_08112022_0607.jpg	830			5	GREEN_13684_08112022_0607.jpg	3	1	2									0.667394
3	LeGO-473ox	1	BLUE_13976_09272022_0331.jpg	1064	1379.33	D4	1	GREEN_13977_09272022_0332.jpg	3	3	0	0	0	0			3	LeGO-Ctl	1	BLUE_14024_09272022_0357.jpg	456	382	F1	1	GREEN_14025_09272022_0357.jpg	10	10	0	3.33333	0.8726	0.396918	2.19844					1.56973
		1	BLUE_13978_09272022_0332.jpg	1578			1	GREEN_13979_09272022_0332.jpg	3	3	0								1	BLUE_14026_09272022_0358.jpg	401			1	GREEN_14027_09272022_0358.jpg	6	2	4									0.40505
		1	BLUE_13980_09272022_0332.jpg	1496			1	GREEN_13981_09272022_0333.jpg	0	0	0								1	BLUE_14028_09272022_0358.jpg	289			1	GREEN_14029_09272022_0359.jpg	15	9	6									0.449093
		2	BLUE_13982_09272022_0334.jpg	958	809.333		2	GREEN_13983_09272022_0334.jpg	3	1	2	1	0.123558	0.311295					2	BLUE_14030_09272022_0359.jpg	329	251.667		2	GREEN_14031_09272022_0400.jpg	0	0	0	0.666667	0.264901		0.667394					0.714726
		2	BLUE_13984_09272022_0334.jpg	638			2	GREEN_13985_09272022_0334.jpg	3	3	0								2	BLUE_14032_09272022_0400.jpg	304			2	GREEN_14033_09272022_0400.jpg	0	0	0									1.99557
		2	BLUE_13986_09272022_0335.jpg	832			2	GREEN_13987_09272022_0335.jpg	1	0	1								2	BLUE_14034_09272022_0401.jpg	122			2	GREEN_14035_09272022_0401.jpg	12	10	2									0
		3	BLUE_13988_09272022_0335.jpg	792	808.333		3	GREEN_13989_09272022_0336.jpg	1	1	0	1.66667	0.206186	0.519466					3	BLUE_14036_09272022_0401.jpg	279	214		3	GREEN_14037_09272022_0402.jpg	0	0	0	1.33333	0.623053		1.56973
		3	BLUE_13990_09272022_0336.jpg	717			3	GREEN_13991_09272022_0336.jpg	2	1	1								3	BLUE_14038_09272022_0402.jpg	159			3	GREEN_14039_09272022_0402.jpg	2	1	1
		3	BLUE_13992_09272022_0337.jpg	916			3	GREEN_13993_09272022_0337.jpg	6	2	4								3	BLUE_14040_09272022_0402.jpg	204			3	GREEN_14041_09272022_0403.jpg	5	2	3
		4	BLUE_13994_09272022_0337.jpg	1526	1012.67		4	GREEN_13995_09272022_0338.jpg	3	3	0	0.333333	0.0329164	0.0829299					4	BLUE_14042_09272022_0404.jpg	366	207.333		4	GREEN_14043_09272022_0404.jpg	3	2	1	0.333333	0.160772		0.40505
		4	BLUE_13996_09272022_0338.jpg	739			4	GREEN_13997_09272022_0338.jpg	1	1	0								4	BLUE_14044_09272022_0404.jpg	126			4	GREEN_14045_09272022_0404.jpg	1	1	0
		4	BLUE_13998_09272022_0339.jpg	773			4	GREEN_13999_09272022_0339.jpg	2	1	1								4	BLUE_14046_09272022_0405.jpg	130			4	GREEN_14047_09272022_0406.jpg	0	0	0
		5	BLUE_14000_09272022_0339.jpg	981	920.333		5	GREEN_14001_09272022_0340.jpg	6	5	1	0.333333	0.0362188	0.0912499					5	BLUE_14050_09272022_0406.jpg	183	187		5	GREEN_14051_09272022_0406.jpg	0	0	0	0.333333	0.178253		0.449093
		5	BLUE_14002_09272022_0340.jpg	833			5	GREEN_14003_09272022_0340.jpg	0	0	0								5	BLUE_14052_09272022_0407.jpg	70			5	GREEN_14053_09272022_0407.jpg	1	1	0
		5	BLUE_14004_09272022_0341.jpg	947			5	GREEN_14005_09272022_0341.jpg	1	1	0								5	BLUE_14054_09272022_0407.jpg	308			5	GREEN_14055_09272022_0407.jpg	1	0	1
		6	BLUE_14006_09272022_0341.jpg	812	1225		6	GREEN_14007_09272022_0342.jpg	2	1	1	0.666667	0.0544218	0.137111					6	BLUE_14056_09272022_0408.jpg	237	235		6	GREEN_14057_09272022_0408.jpg	0	0	0	0.666667	0.283688		0.714726
		6	BLUE_14008_09272022_0342.jpg	1458			6	GREEN_14009_09272022_0342.jpg	1	0	1								6	BLUE_14058_09272022_0409.jpg	352			6	GREEN_14059_09272022_0409.jpg	4	2	2
		6	BLUE_14010_09272022_0343.jpg	1405			6	GREEN_14011_09272022_0343.jpg	0	0	0								6	BLUE_14060_09272022_0409.jpg	116			6	GREEN_14061_09272022_0410.jpg	0	0	0
		7	BLUE_14012_09272022_0343.jpg	1022	1514.33		7	GREEN_14013_09272022_0343.jpg	4	1	3	1	0.0660357	0.166371					7	BLUE_14062_09272022_0410.jpg	192	168.333		7	GREEN_14063_09272022_0410.jpg	9	7	2	1.33333	0.792079		1.99557
		7	BLUE_14014_09272022_0352.jpg	1608			7	GREEN_14015_09272022_0353.jpg	1	1	0								7	BLUE_14064_09272022_0411.jpg	211			7	GREEN_14065_09272022_0411.jpg	6	5	1
		7	BLUE_14016_09272022_0353.jpg	1913			7	GREEN_14017_09272022_0354.jpg	3	3	0								7	BLUE_14066_09272022_0411.jpg	102			7	GREEN_14067_09272022_0411.jpg	1	0	1
		8	BLUE_14018_09272022_0354.jpg	1783	1209.67		8	GREEN_14019_09272022_0354.jpg	0	0	0	0.333333	0.0275558	0.0694244					8	BLUE_14068_09272022_0412.jpg	153	128.333		8	GREEN_14069_09272022_0412.jpg	0	0	0	0	0		0
		8	BLUE_14020_09272022_0355.jpg	973			8	GREEN_14021_09272022_0355.jpg	1	0	1								8	BLUE_14070_09272022_0412.jpg	109			8	GREEN_14071_09272022_0412.jpg	0	0	0
		8	BLUE_14022_09272022_0355.jpg	873			8	GREEN_14023_09272022_0356.jpg	2	2	0								8	BLUE_14072_09272022_0413.jpg	123			8	GREEN_14073_09272022_0413.jpg	0	0	0

## Sheet: FIJI steps
FIJI image analysis
1. Edit > Options > Conversions > "Scale when converting"
2. Image > Type > 16-Bit
3. Process > Subtract Background > ONLY "Sliding Paraboloid"
4. Image > Adjust > Threshold > "Apply", click 2 or 3 times until cells are black and background is white
5. Process > Binary > Watershed
6. Analyze > Analyze Particles
7. Save outline image as TIFF and record number of partciles on spreadsheet.
Critera for calling artifacts in TUNEL staining:
strange morphology, including oblong friend egg shapes, or jagged edges like horns or tails
size is too large/small relative to Dnase-treatment positive control cells
