# Supplementary material for: Correction: DNAJB1-PRKACA fusion protein-regulated LINC00473 promotes tumor growth and alters mitochondrial fitness in fibrolamellar carcinoma
Source: PLoS Genet. 2026 Feb 26;22(2):e1012054. doi: 10.1371/journal.pgen.1012054 (PMC12944757; doi:10.1371/journal.pgen.1012054)
Supplement: S4 File — This file includes the original quantitative data underlying Fig 4; (A) RNA-seq data from FLC cells that stably overexpress LINC00473 (LeGO-473ox) relative to empty vector control (LeGO-Ctl). These data are used to plot Figs 4A-4F, and 4I-4J. (B) Fig 4D-4F: Normalized counts for specific FLC marker genes from RNA-seq from LeGO-473ox and LeGO-Ctl control FLC monoclonal cells. (C) Fig 4E: MSigDB Hallmark pathway enrichment analysis of significantly upregulated genes (n = 1403). (D) Fig 4F: MSigDB Hallmark pathway enrichment analysis of significantly downregulated genes (n = 1374). (E) Fig 4G: Quantification of EdU incorporation in FLC cells with stable LINC00473 knockdown (sh473) or overexpression (LeGO-473ox) relative to their respective controls (shCtl, LeGO-Ctl). (F) Fig 4H: Quantification of TUNEL staining in FLC cells with stable LINC00473 knockdown (sh473) or overexpression (LeGO-473ox) relative to their respective controls (shCtl, LeGO-Ctl). (G) Fig 4I: Gene list overlap analysis using significantly upregulated genes in FLC tumors relative to NML (n = 1667), and in LeGO-473ox cells relative to control (n = 1403). Bolded genes indicate proteins related to metabolism. Includes KEGG pathway enrichment analysis of the intersecting 188 genes. Significance of the overlap (p = 4.81x10-20) was calculated by hypergeometric test. (H) Fig 4J: Gene list overlap analysis using significantly downregulated genes in FLC tumors relative to NML (n = 1497), and in LeGO-473ox cells relative to control (n = 1374). Bolded genes indicate proteins related to apoptosis. Includes KEGG pathway enrichment analysis of the intersecting 91 genes. Overlap of n = 91 genes was not significant following a hypergeometric test. (ZIP) [file pgen.1012054.s004.zip › Figure 4I. Upregulated Gene Overlap Analyses.xlsx]

## Sheet: Overlap_Up FLCvsNML&473OXvsCTL
UP_FLCvsNML (n=1667)	UP_LeGO473ox vs Ctl (n=1403)	Overlap	# Overlap Genes	Overlap Gene List				Overlap between UP FLCvsNML and 473OXvsCTL
ARHGAP36	NFYA		189	CA12				phyper(189-1, 1667, 24412-1667, 1403, lower.tail = FALSE)
MYH4	KRIT1			LPAR3				# returns 4.81279e-20
DIO2	CD99			SLC22A31
SFRP2	CD99			ECEL1
PAEP	SLC7A2			LINC00473
DNER	SLC25A5			PRODH
CA12	LIG3	CA12		HOXD9
PCSK1	PRKAR2B			SYNDIG1
MUC13	WDR54			NQO1
NKX1-2	CROT			EBF2
SLC22A12	PDK2			CPE
PRAMEF8	LAMP2			GPC3
FDCSP	CACNA1G			SLC7A11
NTS	CCDC124			VCAN
LPAR3	TRAPPC6A	LPAR3		TENM4
GUCY2C	MATK			NOVA1
CTA-299D3.8	MPND			SCUBE1
CDH17	ST3GAL1			KIF26B
SLC6A3	MMP25			BACE2
SLC16A14	CSDE1			NETO2
RP1-276N6.2	SEMA3G			RPS6KA2
VSIG1	NME1-NME2			VLDLR
CALCA	EXTL3			CCDC80
SLC26A3	EHD3			SLIT2
LYPD1	SLC25A39			COL4A5
TCN1	BID			PCDHB2
UNC5D	ISL1			AL589743.1
RP11-299H22.3	SNAI2			AKR1C2
CTD-2015G9.2	PLEKHB1			CHRNA5
RP11-555G19.1	NRXN3			BCL11A
PAK3	RTEL1-TNFRSF6B			ITGA2
SCG2	RNASET2			FNDC1
KCNK9	BRD9			LPCAT1
LINC01207	HMGB3			PBX1
INSL4	GRN			CYBA
MRAP2	FUT8			PODXL
AGR2	TMSB10			MFAP2
TMEM163	METTL1			BCYRN1
PART1	VCAN			COL3A1
KRT87P	PHKA2			EPB41L1
FAM83A	GPM6B			CH507-528H12.1
PDE1C	PREX2			IGFBP5
SLC22A31	LTBP1	SLC22A31		CH507-513H4.1
C1QL1	NFE2L3			RHPN1
TGM3	CYBA			CTH
ECEL1	ATP2B4	ECEL1		SLC6A6
RP11-638F5.2	NDC1			ADAM23
MUC5B	TARBP1			CCNE1
S100P	BCAT1			HAGHL
FRRS1L	PRDM6			EFEMP1
OTX1	CDON			CCDC78
RP11-384F7.2	HIPK2			COL4A1
RP11-284F21.9	TMEM161A			FAT1
RP11-284F21.10	CTSA			AIF1L
CHST8	DGKA			GJC1
FA2H	SPEN			PFKM
COL11A1	FAM107B			PDPN
C10orf90	MPPED2			PRDM6
DKK4	FECH			GJA1
FSTL4	IDH3G			MAP1A
SERHL2	ROGDI			PYCR1
PITX1	PDK3			SEMA3A
HAGLR	IFI35			RAB3A
UGT2B11	POLR1A			KIAA1462
HAVCR1	MAST4			ALDH1L2
RP11-284F21.7	SDK2			SPECC1
KRT86	GAL			GRAMD4
PPP2R2C	PFN2			PCSK1N
TESC	EPHA8			KLHL29
SFRP4	ATP2B1			ITIH5
RP11-59D5__B.2	RPL31			ATP8B3
KIAA1324	RPS6KA2			FAM127C
COMP	VASH1			GPX8
LINC01426	TRIB2			ROR2
CPLX2	PTPN18			EFNA5
RP5-1031D4.3	TRNT1			COL5A1
CIDEA	SCARB1			COLEC12
MRAP	CLCN4			RHOF
SEZ6L2	PPP2R3A			RAB3D
FZD10	ST6GAL1			PIF1
NRG2	GLI2			GPD1L
DYDC2	TEAD2			FNDC10
EEF1A2	CA12			CERCAM
FAM167A	SLC24A1			UNC13B
LINC00473	SEMA3A	LINC00473		AHNAK2
SLC6A11	GRAMD4			SPON1
ASPHD1	EXOSC7			ADAMTS15
FAM19A5	PAG1			APLN
NEB	GPC4			GRID1
CATSPERB	MBNL3			NRXN3
CREB3L1	ITGA8			FBLN2
TRIM31	ADCYAP1R1			LRP8
PLAC4	UBE2D4			GLI2
COL15A1	RUNX1T1			GPC4
DNAAF1	FKBP7			ANTXR1
NKX2-3	TNS1			SULF2
HOXD8	CPOX			ENTPD1
RP11-70C1.1	LRP2			HEY1
PRODH	CADPS2	PRODH		GNAL
EGFL6	GSK3B			KIAA0101
SPINK5	PLOD1			SLIT3
KCNF1	RRAGB			TNFRSF21
CDH11	SLC27A5			RP11-1055B8.4
PDX1	FAT1			CHML
FAM163A	APLP2			ROR1
CA9	NKAIN1			AFAP1
ARG2	EFR3B			SH3PXD2B
PGC	ATRX			SH3RF3
PRRX1	RAD54L			ERBB2
RP11-248B24.1	HBQ1			HSF4
CKMT1B	BAX			MID1
LPL	NID2			FMNL3
HOPX	PHACTR3			PIK3R3
CDC20B	ERGIC2			LHFP
USH1C	PIR			BTBD11
AK8	ALG6			TEAD2
HOXD9	EPB41L1	HOXD9		COL7A1
RP11-16E12.2	SLC4A11			BCAT1
SYNDIG1	OTUB2	SYNDIG1		CHST10
RP11-184M15.1	TFAP4			RP11-161M6.2
TCF23	GLG1			G6PD
EPHA10	NRCAM			ROBO1
NQO1	LAMB1	NQO1		LAMA4
MFAP5	ABCC6			SLC26A6
MT3	CMTM6			GAS1
REG1A	ZFHX4			FBN2
EBF2	CCDC80	EBF2		HSPA12A
CPE	PSME1	CPE		MLLT3
SPP1	SEMA6A			EGFLAM
LINC01235	AGO1			ATP2B4
EPS8L3	DPYSL2			BMP6
FZD10-AS1	XXbac-B461K10.4			XYLT1
PLPPR4	HDAC6			LPAR1
LSAMP	SEMA4G			FAM105A
RP13-870H17.3	HIVEP1			AGRN
GNG4	SYDE2			TRIM16
TMEM178B	SCD			NAV1
IGF2BP1	NRP1			MT-RNR1
GALNTL6	MAST3			FBN1
CKMT1A	HSD3B7			SLC6A9
GPC3	MTAP	GPC3		ASAH1
TTYH2	IZUMO4			MTCO1P12
SLC7A11	TRMT2A	SLC7A11		EDNRA
ZNF385D	DDTL			CHD3
MISP	DDT			CTSC
VCAN	PPIL2	VCAN		SLC39A10
FGF7	SNRPD3			ARHGEF25
MMP12	PRODH			DAB2
GULP1	CCDC134			XPR1
BDKRB1	TTC28			MFSD3
DIRAS1	HMGXB4			CA5B
IRF4	ARSA			FAM217B
CTHRC1	TNRC6B			FAM127A
OLFML2B	SGSM3			PTP4A3
PBK	POLR3H			FAM127B
KCNJ6	DESI1			MAGED4
GLDN	NIN			NKD1
TMEM119	VTI1B			PDLIM7
PRKG2	TELO2			OTUB2
ARPP21	CINP			FKBP10
GABRD	PLTP			CTD-2228K2.7
CCNO	PROCR			FABP5
RP11-700H6.4	ZMYND8			SLX4
HHIPL2	NDRG3			MXRA8
DPP10	ISM1			CDK5
NTM	ARFRP1			LAMB1
MBOAT4	CST3			PCYOX1L
MATN3	SYNDIG1			PCDH7
AKR1B10	RBFA			SEMA3G
FAM101A	LAMA1			FBXL8
GXYLT2	TBL1X			ADAMTS7
RP11-527N22.1	MID1			PDZRN3
LINC00319	PRPS2			IFI27L2
BDKRB2	SRPX			CCDC8
DNAJC6	XIAP			ELK3
THBS4	ATP11C			CNTNAP1
DDIT4L	PLS3			EGLN3
ADAMDEC1	FMR1			EME2
CNTN1	PCSK1N			TMTC2
SDCBP2	TAZ			SNHG3
PDE10A	CD99L2			GUCY1A3
TENM4	HTATSF1	TENM4		NUDT1
SLC26A9	RBM3			SRD5A3
PARM1	CENPI			ADAMTS9
HTRA3	HSF4			RSU1
NOVA1	PHKB	NOVA1		RUNX1T1
IL17D	DHODH			PIK3C2B
ANKRD29	USB1			MARVELD1
LHX6	NME3			GOLGA8A
COL8A1	SETD6
ACKR1	TANGO6
FXYD2	HCFC1R1
CH507-42P11.6	NME4
CAPN14	ABCC1
ESYT3	FOXF1
KCNQ3	HAGHL
LAMP5	FAM173A
ADAM12	METRN
OR51E1	EEF2K
FAM155B	CLUAP1
OAT	SALL1
B4GALNT1	TOX3
CHIT1	RBL2
CYP17A1	QPRT
SCUBE1	XYLT1	SCUBE1
KRT7	STX4
SHISA3	BCKDK
RP11-430B1.2	KNOP1
FOXL1	MTFMT
AKAP12	CA2
ACKR3	FZD3
CHI3L1	NBN
ERFE	SFRP1
APLP1	POP1
MSLN	NCALD
GATS	PYCRL
TTC39A	SQLE
RP13-143G15.4	SH2D4A
CCDC177	NEFM
DGCR5	ASAH1
UNC13A	MAN2B1
EYS	NUCB1
TLE6	TUBB4A
ERVMER34-1	STX10
CKB	CCDC61
CSGALNACT1	CCNE1
SCX	GPI
APOA4	TJP3
CTC-265F19.2	TGFB1
FAP	PTPRS
UCHL1	CNFN
CD200	CARD8
PLVAP	RAB3D
KIF26B	GCDH	KIF26B
GNAZ	RPL18A
AURKA	RAB3A
EDIL3	CDK6
RP11-747H7.3	PON2
VASH2	DLX5
OLFML2A	LMBR1
PLXDC1	HOXA13
GUCA2B	HIBADH
TMEM200A	CPVL
PDE3A	GRB10
TC2N	NUDT1
SLCO2A1	MOSPD3
GOLM1	POLD2
SYT13	SLC1A1
PLA2G4A	PRUNE2
ADGRG2	RGP1
RP3-416H24.1	EDF1
ALG1L	ABCA2
GALNT5	CXCL12
SLC25A48	LIPA
EREG	ARHGAP21
CNR1	ANKRD26
ADGRG5	LHPP
FAM131C	SH3PXD2A
RP11-295G20.2	MAP3K8
EBF3	TSPAN14
AC009950.2	UBTF
CPXM1	GOSR2
IGF2BP3	TRIM16L
RP11-426C22.1	CDK5RAP3
BACE2	RECQL5	BACE2
TSPAN8	GALK1
SLC6A8	SLC25A11
TOX	B9D1
NETO2	LGALS3BP	NETO2
CH507-42P11.5	KAT2A
SPOCK1	CNTNAP1
DPEP1	EZH1
STRIP2	RND2
B3GNT3	LUC7L3
SFN	EFNB3
TANC2	MAP2K6
THY1	MYH3
RASD2	TMEM97
CD24	ALDOC
SCIN	KIAA1211
POSTN	CPE
REG1B	FBXW7
PKD1L2	CTSC
CLDN5	HSPA8
AC068533.7	SIAE
PLEKHH1	ATG2A
ENOX1	FOXRED1
PSORS1C1	CCND1
RAB3B	ANAPC15
AFAP1-AS1	ARHGEF17
NPY5R	GALNT18
NPTX2	KIAA1549L
SLC22A17	PRPF40B
CSMD2	ASIC1
MN1	MLEC
LEF1	CAMKK2
FOXQ1	ELK3
PI15	WNT5B
C9orf152	SH2B3
C10orf128	MANSC1
IQGAP3	ALDH2
ADRA2A	RAB5B
SLC22A11	TIMELESS
RP11-25K19.1	GNPTAB
STMN2	LPCAT3
RPS6KA2	DSE	RPS6KA2
MKI67	UST
ARFGEF3	MDN1
OSR1	SOBP
ZNF703	SLC16A10
DGCR5	PHACTR2
FGF18	CUL9
AC007099.1	DNPH1
GPRIN1	SLC29A1
TRPC6	LAMA4
SCARA5	PCDHB2
PTGES	GHR
LINC00702	TMCO6
PLA2G2A	PCDHB5
LTBP2	PCDHB15
CELSR3	POLR3G
DNM3	LNPEP
COL1A2	NIT2
GABRB3	FAM162A
TPBGL	KAT2B
MCTP2	WNT5A
VAC14-AS1	COL7A1
VLDLR	FRMD4B	VLDLR
MEDAG	CSPG5
LINC00313	ABHD14B
SPRED3	ARHGEF26
NOS2	ZBTB47
UBE2T	ADAM23
C5AR2	FAHD2A
SULF1	STEAP3
COL1A1	ITGA4
DACT2	REEP6
SLC44A5	TTC31
CCDC80	GRB14	CCDC80
MELK	CCDC88A
EXO1	EFEMP1
FOXS1	FN1
BRSK2	IGFBP2
BOC	IGFBP5
FLVCR1-AS1	CHST10
KCNH1	HSPE1
SLIT2	CHMP3	SLIT2
DUSP9	ID2
MMP11	PCYOX1
KIAA1549	EPHA4
PODNL1	ALMS1
TNRC6C	BCL9
GPRIN3	DHCR24
NOTCH3	KCNC4
COL4A5	TRIM62	COL4A5
FOXC2	SRM
CD34	CTH
CCDC113	MTR
NPY6R	MYCL
MST1R	ST6GALNAC5
DTL	MFAP2
IGFN1	CDK18
MZB1	PRDX1
MUSTN1	PIK3R3
PCDHB2	CD3EAP	PCDHB2
LRRC15	CTSD
MEOX2	RPS25
IQCA1	NRP2
ITPKA	KLF7
NRK	PHF3
SCN4A	MFSD1
LZTS1	IFI27L2
CENPF	ALDH6A1
LDHB	KLHL29
KCNIP3	BCL11A
RASEF	HOXB8
CXCL5	MOB3B
RASSF9	PCDHB14
ORC1	PDZD11
TMC5	PLXDC2
AL589743.1	KBTBD7	AL589743.1
AKR1C2	SIL1	AKR1C2
NEK2	EPHX2
CHRNA5	ZNF706	CHRNA5
LIPH	CRISPLD1
CAPN6	PDZRN3
FAM227A	CAT
B4GALNT2	PILRB
TNFRSF4	ANXA11
SAPCD2	ZMIZ2
MROH1	RECK
SFMBT2	ACO1
LUM	CALD1
ELL3	BICC1
COX4I2	CISD1
BCL11A	WWP1	BCL11A
C1orf106	EBPL
IGDCC4	ATP7B
CTSK	ITIH5
NUF2	HOXC12
ITGA2	METTL8	ITGA2
KRT222	ACSL3
OPHN1	SNX21
CTD-2517M22.14	TTPAL
GJA5	ATP8A1
TTK	TRERF1
KCNJ16	NQO2
FNDC1	MOCS1	FNDC1
LPCAT1	SOX4	LPCAT1
RNF157	MT2A
GALNT7	EFNB2
RP11-90L1.8	TMEM255A
PGBD5	SOX9
RASL11B	PPDPF
PBX1	RPL23	PBX1
MECOM	FLRT3
PCDHGB1	CITED1
DUSP4	MMP24-AS1
SEMA3C	AMOT
CRMP1	LRFN3
PDE4D	IGFLR1
TNC	ASL
CYBA	IFI6	CYBA
TMC7	EMG1
BICDL1	PCNX4
TRIM7	AIF1L
CRABP2	TIMM8A
DUXAP8	HIVEP3
KIF21B	COX7C
F2RL3	HELB
MPZ	DYRK2
CABYR	IDUA
PFKP	CHTF18
PODXL	AKAP9	PODXL
MFAP2	SRD5A3	MFAP2
BCYRN1	TUBGCP6	BCYRN1
CEMIP	APOBEC3F
GPR35	SPECC1
ARHGEF39	DOCK4
KIF14	PODXL
RP3-340N1.2	HOXD9
LAMA3	HOXD11
PLCB4	HOXD13
MGAT3	HERC2
DCLK1	CGNL1
CYP1B1	ALDH1A2
COL10A1	CHAC1
TK1	SUMF2
NOX4	PLD2
BLM	PUS7L
ARL14	HEATR5A
CYP27B1	EGLN3
DCDC2	MAP7D3
COL3A1	GNL3L	COL3A1
ADGRG1	PRKCSH
RGS5	ATP8B3
BCL2L10	SLC27A1
PTTG1	COL5A1
SPARCL1	EIF2S3
PDGFA	HIP1R
IRX3	PPAN
ASPM	DKC1
MGP	PLXNA3
CCNB1	ARHGEF9
ADAMTS14	SH3BGRL
ALDH3A1	SLC6A6
ACAN	THOC6
BCAS1	MAP1B
RP11-314N13.9	WDR44
RASGRF2	PDHA1
HIST1H2AG	MCCC2
TUBB3	MYBBP1A
NOV	SERPINF1
RP11-356J5.12	DLG4
EPB41L1	PCED1A	EPB41L1
BASP1	HMGB1P5
GNB5	PIK3C2B
EBF1	IRS4
CH507-528H12.1	TCEAL4	CH507-528H12.1
SMOC2	SLC2A11
CILP2	TEX15
IGFBP5	C14orf1	IGFBP5
GRAMD1B	C14orf159
TICRR	GSTM3
CH507-513H4.1	PTGFRN	CH507-513H4.1
SLC2A5	TRIM45
PRSS35	ARF3
SULT1C2	NAV1
HSPB8	ANKRD16
MMP28	EMP1
CDCA7	ACP2
ABLIM2	FAM127A
SLC51B	STK26
CDKN2A	TMEM258
VWF	DZIP1
WNT4	NREP
BNC2	PSAT1
RHPN1	CCNJL	RHPN1
DEFB1	TBX3
PCDHB10	EPHA7
CLIC5	DNAJC14
PTPN14	GDF11
CACNA1C	BLOC1S1
CTH	SLC26A10	CTH
SLC6A6	NHSL1	SLC6A6
CDKN3	KCNMB4
MAPT	MDM2
SLC7A5	FBXL8
EVA1C	LAMC1
PRR16	TTLL4
BDNF	SERPINE2
POF1B	EIF4E2
CAPG	TMEM127
NHS	ANKRD36
HIST1H4I	ALDH1L2
TNFSF4	TBC1D4
PHLDA3	TNS3
KIF23	CHST12
SRPX2	DBNL
ADAM23	ADAMTS7	ADAM23
SCN4B	RSAD1
HACD1	SCN2A
CCNE1	EPRS	CCNE1
HAGHL	CTSV	HAGHL
CXorf36	ENPP2
FHDC1	MYC
NOL3	TMEM261
COL6A3	TMEM8B
DEPDC1	CNPY3
PARPBP	TFAP2A
HIST3H2A	FGFBP1
DKK2	FCHSD2
ZMYND15	GGH
GAL3ST4	SORL1
EFEMP1	MAPKBP1	EFEMP1
RGMA	RTF1
TRIL	SEMA6D
TNFAIP6	SLC5A6
CTD-2020K17.1	ENTPD1
SLC26A2	TET1
CCDC78	IDH1	CCDC78
HKDC1	FAM117B
TMEM246	APH1B
SLITRK4	NAAA
COL4A1	SEP11	COL4A1
BAIAP2L2	FRAS1
MAP9	FBN2
MRAS	GUCD1
BUB1	VAMP1
NDUFA4L2	RPL14P1
PTGDS	PHLDA1
HS3ST2	SUOX
HIST1H2AI	CSAD
PCDHGA5	RHOF
CDHR2	NOVA1
FBLN1	MDGA2
FAT1	FRMD6	FAT1
CTBP2	C14orf37
SEMA3B	WDR89
CLMP	JDP2
HMMR	SORD
GREM1	COMMD4
OPN3	UBE2Q2
LGI2	NEIL1
AGA	MAN2C1
CCR6	IGF1R
CASC15	PIF1
RASGEF1A	NKD1
F13A1	ZFHX3
AKR1B1	GCSH
ALPK3	MED9
ITGA11	NCOR1
PRC1	ZNF287
BRINP1	TOB1
COL12A1	VPS53
FURIN	SGSM2
DOK5	SCRN2
ARHGAP18	ARSG
CTLA4	G6PC3
TBC1D30	GNAL
AC092171.4	GAREM1
AIF1L	MINK1	AIF1L
APOD	CCDC40
MTMR7	RAB40B
GJC1	CEP131	GJC1
TMEM156	MAPK4
ACTA2-AS1	TNFRSF11A
FRMD3	ERBB2
PFKM	FKBP10	PFKM
PDPN	PFKL	PDPN
MMP2	ATHL1
LOX	COL6A1
PRDM6	SOD1	PRDM6
TNFSF15	APP
GJA1	CACNG8	GJA1
CDC45	SH3BGRL3
MAP1A	MAP3K6	MAP1A
RAB3C	HSPG2
BUB1B	IGSF3
TWIST1	STRIP1
PCDHGB2	PIGM
PTGER3	XPR1
ZNF221	SELENBP1
FAM110D	MBOAT2
PYCR1	GDF7	PYCR1
SEMA3A	PDIA6	SEMA3A
CD248	TMEM177
RASL12	DLX1
SPATC1L	RHBDD1
LINC01140	ESPNL
RAB3A	DIS3L2	RAB3A
ATP1B1	ITGA9
DEPDC1B	PTPRG
ADGRB2	NXPE3
FAM111B	SLIT2
KIAA1462	DGKQ	KIAA1462
ARHGEF4	CYP4V2
VGLL3	MYO10
MDFI	FAM105A
ALDH18A1	SSBP2
CTD-2231E14.2	TNFAIP8
NAV3	PCYOX1L
GCNT3	NHP2
MMP9	GFOD1
OMD	HIGD2A
RP11-441O15.3	TNFRSF21
ALDH1L2	DOK3	ALDH1L2
PKP3	RNF217
CDR1-AS	SDK1
ISG20	SLC12A9
SPECC1	GIGYF1	SPECC1
RECQL4	SHROOM2
SNPH	SLC16A2
LINC00665	OGT
ORC6	DIAPH2
RP11-704M14.1	DOCK11
ADAM22	GPC3
MESP1	NSDHL
HIST2H3C	CETN2
NDC80	RPL10
ABC13-47488600E17.1	HMBOX1
CACNA1H	SLC25A37
HIST2H3A	DOCK5
KCNG2	ERLIN2
RP11-426C22.5	SYBU
KSR1	SLC39A4
FAM83A-AS1	VLDLR
GRAMD4	NFIB	GRAMD4
GLRB	PTGES2
EHF	FAM171A1
FST	RSU1
PCNT	FUOM
CPA3	PGAP2
SEMA5B	TNKS1BP1
PCSK1N	PTPRJ	PCSK1N
TMED6	SESN3
CRTAC1	ENDOD1
KLHL29	TENM4	KLHL29
DLGAP5	NCAM1
PTGFR	TKFC
CD109	EML3
CDK1	PLCB3
UNC5B	DOC2A
ITIH5	HMGA2	ITIH5
FRZB	MPP7
ATP8B3	ADGRL3	ATP8B3
MIR4435-2HG	FAM173B
KRT80	TIMM8B
CCDC102B	FREM2
HIST2H4A	FOXO1
CDH15	SLC7A11
RP11-1246C19.1	THRB
GRAMD1A	BTBD11
C9orf173-AS1	PLBD2
SRRM3	ANKRD50
CHRDL1	FRMD4A
HSPA12B	MMAA
KIF4A	ZNF827
ITM2A	EDNRA
HK2	AKR1C2
CDCA8	RNF144A
RP11-462L8.1	PDE3B
PLK1	TADA1
FAM127C	HOMER1	FAM127C
GPX8	NMT2	GPX8
PRKCDBP	PFKM
ROR2	GPD1L	ROR2
GATSL2	GJA1
EFNA5	MED21	EFNA5
PDGFRB	PLOD2
CHN1	ADGRA3
PLCD3	DAB2
DNAH17	BCL2L11
COL5A1	BMP6	COL5A1
FAM86JP	RASSF3
LOXL1	SLC25A27
KIAA1211L	LPCAT1
SHCBP1	CMTM7
ADGRG3	PTPRD
GSN	ZNF599
ASRGL1	SEMA3D
C9orf172	C16orf74
RGS2	NRGN
COLEC12	ABCA5	COLEC12
COL5A2	NEIL2
COL4A2	MAGED4
FAM78B	ADAMTS1
ITGBL1	EPHB1
TREM2	MARVELD1
ZNF382	PPM1J
DNM1	DBI
CEP55	SLC16A1
FLVCR1	PDIA4
RHOF	KDM8	RHOF
RDH10	DEPTOR
LAPTM4B	PPARGC1B
RAB3D	TMBIM4	RAB3D
RGS9	AFF2
ITGB4	TSPAN7
KIF20A	FAM122B
VWA7	KAT6B
SLC45A1	WDYHV1
COL4A3	ZIC3
AF064858.6	LRP8
C9orf116	FZD1
DOC2B	KIT
TSPAN13	ZNF618
HIST1H2BG	SNX22
LGALS3	GALNT14
PHYHIP	RHPN1
KYNU	TMSB15A
PIF1	COLEC12	PIF1
TPBG	RNF207
KCNE4	AUTS2
ABCA3	EIF5B
PKMYT1	TMSB15B
RP1-232L22__B.1	GPAT4
PDE4A	TOMM40L
GPD1L	HOXB13	GPD1L
Telomerase-vert	ATP5G1
FAM222A	SCUBE1
PLAU	C1R
FNDC10	GNE	FNDC10
CERCAM	TNFRSF13C	CERCAM
MYEF2	TMEM234
UNC13B	FAM86C2P	UNC13B
ZBTB38	WDR4
HIST1H1B	CBS
PCDHB11	G6PD
ZWINT	ICOSLG
KIAA1614	LRRC3
WIPF3	ZDHHC12
LRRN2	TLCD1
ANLN	ANO10
OTUD7A	NBEAL2
KIAA1324L	LY6E
AHNAK2	COL26A1	AHNAK2
CDC20	ORAI2
CRACR2B	BDH1
PFKFB2	TMEM143
SGIP1	ALDH16A1
PTPRM	EMC10
CCDC189	FMNL3
PRKACA	MED11
S100A6	WDR90
OXCT1	CCDC78
FAHD2B	AMDHD2
KIF18B	NEU3
DANCR	RPL29
SPON1	COA7	SPON1
FZD8	C1orf123
ZNF57	PLPP3
ADAMTS15	PDPN	ADAMTS15
SBSPON	DHRS3
MIR34A	MXRA8
APLN	MEGF6	APLN
RP11-196G18.22	NFIA
SPARC	SNED1
ACSL4	ACP6
TMED7-TICAM2	KIF26B
GRID1	ANTXR2	GRID1
NRXN3	PBXIP1	NRXN3
ETV1	FBLN2
FCHO1	PPM1L
CTD-2562J17.6	SNHG16
LINC00152	NKX6-1
STC2	ADAMTS9
PRDM15	CRELD1
PLP2	PCOLCE2
NUP50-AS1	RYK
CYP21A2	FYCO1
FAM171B	UVSSA
RP11-42O15.3	C1orf50
TMEM55A	SPRY1
SPTSSA	APEH
SLC35G2	GUCY1A3
TGFBR3L	HHIP
CPXM2	ITGA2
PTK7	ANKRD33B
SLCO5A1	CMBL
RP11-700H6.1	GPX8
EFCAB12	ERAP1
HSPA4L	ERAP2
E2F1	EGFLAM
TSPAN5	CITED2
PPP1R3D	HEY1
MOXD1	FABP5
SGPP2	FNDC1
ZNF521	SLC13A4
LDLRAD3	TMEM74
NCAPG	CDK5
CIDEC	OSR2
FBLN2	FXN	FBLN2
HAPLN3	C8orf34
PDGFRL	SVEP1
ISLR	KIAA1958
SPIRE2	PCDH19
GTF2IRD1	PIGO
PKN3	BRWD3
AP1S3	SLITRK5
LRP8	FAT3	LRP8
GLI2	SLC16A9	GLI2
UHRF1	DACT1
PLAGL1	COMTD1
PRR26	KIAA1462
RARRES1	BTNL9
COL16A1	HSPA12A
CXCL16	CLMN
PMEPA1	ADAMTS15
GPC4	FBN1	GPC4
E2F2	PCBD1
COL13A1	TMEM100
ANTXR1	TUB	ANTXR1
JAG2	TRIM66
HIST1H3B	HSP90B1
ATL1	ATF7IP2
CDT1	BEX3
DISP2	PPIB
CSPG4	KIAA0101
GLT8D2	ELFN2
SULF2	MAP1A	SULF2
ENTPD1	CNPY4	ENTPD1
CCNB2	PDIA3
KCNJ5	SLC27A4
PDZD2	CERCAM
RACGAP1	C15orf39
PDGFD	GPRC5B
ARHGAP11B	HDHD2
GALNT12	ENGASE
SPX	RBFOX3
CBX8	ART5
FAM179A	TRAPPC2L
PAQR4	NFKBID
THBS2	MFSD3
MRVI1	WDR81
FBXO32	HSD11B1L
ETV4	NUDT8
STXBP1	MLST8
C16orf59	SRRM2
SP140	ATG16L2
EVC2	MAP4K2
LINC01057	DDIT4
TBC1D31	RBPJ
PNMAL1	TTC39C
COL8A2	GLYCTK
LINGO1	POLR2J3
SMPDL3B	PDHB
LAYN	COL3A1
KIFC1	FAM84B
FIBIN	KCTD19
ANXA1	ABHD15
LRP12	SNTB2
ARHGAP11A	C2orf68
TFF3	PPIC
CDC6	JMJD7-PLA2G4B
ADRA2C	ROR2
COL5A3	SLC25A6
FZD2	SLC25A6
CAPN8	FAM110B
HIST1H2BK	ARMC4
HEY1	CA5B	HEY1
GNAL	SCN9A	GNAL
PYGB	SDC2
ASF1B	TM2D2
BBS2	CCDC8
MSC	ANTXR1
MYOF	LRRC45
CYSTM1	CHRNA5
MCTP1	STRA13
ITGA7	FASN
ALDOA	NLGN1
SLC13A2	PCDH7
BATF	ROBO1
ARHGAP6	AVEN
PCBP3	P2RY1
FLNB-AS1	CHD3
CORO2A	TRAPPC1
KIAA0101	HNRNPA3	KIAA0101
RRM2	RNF150
SLIT3	HOXD4	SLIT3
RMI2	GLB1
SLC25A12	CRTAP
HSPB6	SETMAR
ADSSL1	SPATA24
RASAL1	ELOVL6
TNFRSF21	CDH2	TNFRSF21
MEOX1	CHCHD7
PLEKHG4	PAQR8
RP11-1055B8.4	S1PR1	RP11-1055B8.4
CEP152	C1GALT1C1
LIMK1	ZNF692
PCDHGA4	NETO2
CHML	FAM98B	CHML
LMTK3	GAA
SDS	CHD7
NBL1	APLN
FAM26E	LPAR3
TGFBR1	ECEL1
ROR1	MLLT3	ROR1
HIST1H4H	FOXB1
CADM3	GAP43
RASSF6	LAMB2
B3GNT5	QARS
AFAP1	MOB3A	AFAP1
HULC	DPAGT1
RP1-34B20.21	B3GALT1
APC2	PRSS30P
CALCRL	MANEA
MDK	RAB43
HEYL	CES2
DGCR6	EGFL7
RIPK3	SH3RF3
COL21A1	VANGL1
TBC1D2	GLRX
WISP1	ZNF449
RAP1GAP2	STOX2
SLC7A1	TRIB1
PTPDC1	NDNF
GLCE	DAG1
HIST2H2AA4	MST1
SH3PXD2B	GMPPB	SH3PXD2B
SH3RF3	SNX33	SH3RF3
KIF5C	NABP1
SLC4A3	CEP83
EVC	NUDT4
OGN	RNF213
TPM4	DPY19L1
EPCAM	SPTBN2
TOP2A	GOLIM4
FANCI	SWSAP1
ST6GALNAC4	XXYLT1
FABP5P7	CTSF
CHST1	STAG3L3
ADCY4	CNTNAP2
CDH13	BBS1
ARHGEF15	SLC29A2
SGO2	SH3PXD2B
RPGRIP1L	KIAA1551
SLAMF8	FZD4
MUC3A	CNIH2
MTND2P28	RSRC1
KCNN3	C19orf70
CARMN	CHST2
MCM10	ZDHHC14
C4orf48	GOLGA8A
ERICH5	ZNF25
HPD	UCP2
RHOBTB1	NR2F1
KIAA0895L	MBLAC2
45174	CHMP6
MAFK	SPRYD4
SPACA9	USF3
HIST1H3C	NCKAP5
TMED3	VSIG10
FBXL19-AS1	MAMSTR
AC009133.12	LINC00982
HIST1H2BJ	CCDC71
TNFAIP8L3	ATOX1
AEBP1	ACAD9
BIRC5	ZNF518A
PLCL1	MAMDC4
ERBB2	ALS2CL	ERBB2
TROAP	NDUFAF3
HRH1	WDR6
HSF4	PLEKHM3	HSF4
GATA2-AS1	BEND3
GINS1	CSRNP3
STXBP4	KCTD12
MID1	DHFRL1	MID1
GAL3ST1	C17orf62
CACNA2D2	SMIM10L2A
LINC00543	CCDC89
KCNB1	TMTC2
FMNL3	HLA-DQB1	FMNL3
PIGA	GEMIN4
MAD2L1	RPRML
PIK3R3	FLJ37453	PIK3R3
MYBL2	CITED4
LHFP	ZNF784	LHFP
PHF19	ANKRD18A
CCM2L	45170
TLL1	FGD6
GAREM2	TIGD2
MC1R	MTURN
MEX3B	GAS1
PLPP2	SKIDA1
PMP22	MAB21L1
PLAT	TMEM64
BTBD11	MAP6D1	BTBD11
LY96	SSR4
C15orf52	D2HGDH
PITPNM1	BBS12
GK	NQO1
SMARCD3	MAPK15
CENPL	OGFOD3
RNASE1	SOX2
SULT1A4	ACBD4
PCNX2	SGSH
TEAD2	C3orf58	TEAD2
GBAP1	C5orf30
COL7A1	CHST15	COL7A1
RAMP2	UNC5C
LMOD1	LDOC1
HIST1H1C	ARL6IP4
GIPR	EXT1
BOLA2B	BACE2
NOMO3	UBE2E2
MAPK13	FIGN
BLVRA	B4GALNT4
HIST2H2BE	SPACA6
TONSL	PLCXD1
LCNL1	PLCXD1
CENPH	PGBD4
CLSPN	TSPAN10
GRIN2D	TTC3
DPYSL3	TSKU
BCAT1	GRID1	BCAT1
LRRC1	COL18A1
PEG13	TSPEAR-AS2
MMP16	GJC1
KIF24	PYCR1
ADAMTSL5	SLC8A1
EPHB2	SLC25A10
KB-1460A1.5	CAMK1D
RP11-5A19.5	GPC6
ANKRD52	OR7E38P
HIST2H4B	FAM46C
SSPN	PRR14L
ITGA6	NDUFB1
RP5-940J5.9	FAM101B
RANBP17	NOG
PLN	LHFP
GLA	EMILIN3
ZNF213	SCN5A
LRRC14	PRKX
PPIP5K1	ST6GALNAC3
DKK3	TBX1
NPNT	EIF3C
C2CD4D	PCDH9
TPM2	SLIT3
MMP14	EFNA5
PRRT2	POU3F2
GATA2	PTP4A3
SLC16A3	BEX5
THSD7A	AMER1
PITPNC1	SUMO3
OSBPL3	WT1
SEMA3F	ROBO2
CPNE5	NRBP2
N4BP3	IFITM2
GJC2	ARL15
DOK4	CDK10
CPZ	TNFAIP8L1
RP13-516M14.1	MRPL30
NPR3	METTL7A
GPR68	ROR1
CHST10	FAAP100	CHST10
PHPT1	L3MBTL1
LINC00623	TLCD2
KCNS3	AHNAK2
CMTM4	PBX1
PCDHB4	BRWD1
RP11-161M6.2	PMEL	RP11-161M6.2
FOXM1	ZBTB3
G6PD	IFIT1	G6PD
DLGAP1-AS1	PCYT2
SLC22A18AS	ARL17A
SPA17	THNSL1
PAQR5	IFITM1
ADD2	LAMP1
SOX12	PTCH1
BHLHE22	RASA3
LIN9	EDARADD
GPNMB	44986
ABCA7	GNG2
NRARP	BTN3A2
P4HA2	PCLO
MIAT	ARAP1
ROBO1	LYRM7	ROBO1
CD46	SPIN2B
NOMO2	PTRH1
TMEM144	LYPD6
TCF19	RP11-195F19.5
SLC22A4	MT1X
TATDN2P2	GCNT1
LAMA4	DYNC2H1	LAMA4
FES	BCAM
CCNA2	COL4A1
PKM	ZNF286A
CPNE7	B3GLCT
EFS	THSD4
URB1	ZNF70
ITGA10	TMEM256-PLSCR3
SLC26A6	COL14A1	SLC26A6
AACS	ANKRD19P
WDR62	COL4A5
USP54	AGRN
SLC7A6	COL25A1
CHRDL2	TMEM120B
ACTA2	NHLRC3
ERMP1	SLX4
C3orf70	RPL14
GAS1	ADAT2	GAS1
FBN2	ZNF33A	FBN2
ABHD17C	SLC35E2B
NOMO1	HMGB1
SORT1	SH2D5
ARHGAP22	HLA-DRB1
RHOBTB2	FAT4
FAM196A	ACADSB
HSPA12A	GREB1	HSPA12A
PRDM16	FAM217B
EFNA3	TUBB
CKMT2	AC005154.6
PCDHGA12	NUDT11
SELM	FUT4
MLLT3	SLC35F1	MLLT3
CDCA5	EVL
KITLG	IPO4
NTRK2	SLC6A9
UBXN10	AFAP1
ZNF366	SULF2
BCAT2	TTC30B
PRTFDC1	DAPK1
GFPT2	COL27A1
DLGAP1-AS2	GM2A
EGFLAM	CTBP1-AS2	EGFLAM
ATP2B4	ADA	ATP2B4
CUBN	ANKRD36B
BMP6	PDLIM7	BMP6
SNAP25	SRGAP1
FAM169B	SLC39A10
XYLT1	SMIM10L2B	XYLT1
ZNF467	PCNX3
RP11-54O7.17	KANK2
CPS1-IT1	SHPK
STIL	MAP3K5
LPAR1	OGDHL	LPAR1
GLB1L2	TTC30A
TREX1	COL4A6
ECT2	ENPP1
CLIP2	TXNRD3
MYO1E	EME2
FAM105A	NUP62CL	FAM105A
UBE2C	SFI1
AGRN	CHSY3	AGRN
F3	LPAR1
ENSG00000185291_PAR_Y	HIBCH
ATP10A	HMGN5
GPT	SZT2
TRIM16	SLC29A3	TRIM16
SSC5D	STYX
LBH	ASPH
TM4SF5	NUDT16
JPH1	CCDC69
GTF2E1	MT-ND6
NIPAL2	MT-CO2
SHROOM4	GLMP
SDSL	ECI2
NAV1	UNC13B	NAV1
TMEM161B-AS1	MT-CYB
MT-RNR1	SMOC1	MT-RNR1
GOLGA2P7	MSRB1
ZNF714	ZNF652
RASA4	SLC5A3
GAPDH	MT-ND2
TLDC1	MT-ND5
CCNF	MT-CO1
NCAPH	MT-ND3
ITPR3	MT-ND4
HIST1H2BF	MT-ND1
MPP3	MT-ATP6
GOLGA2P10	POU3F3
SCART1	RPL39
RP11-296O14.3	MT-CO3
SLC22A15	NAGA
MPZL1	COX20
TRAF2	CHML
MSH5-SAPCD1	SAMD5
GMNN	SPRN
TACC2	SNHG5
KIRREL	FAM127B
RP11-480A16.1	HSD17B8
FBN1	HLA-DOA	FBN1
ACVRL1	TAP2
POLN	SKIV2L
NPAS2	HSPA1B
IL3RAa	HSPA1A
IL3RAb	MBD5
IL3RAc	TBC1D8
IL3RAd	CASC10
SLC6A9	TRIM13	SLC6A9
ADAMTS6	LGR4
Metazoa_SRP	PSMB10
SLC16A11	SAMD9
ASAH1	TMEM256	ASAH1
BAG2	EIF3CL
MVP	CDPF1
FMNL1	RP11-706O15.7
DSCC1	SMIM11A
PECAM1	MT-RNR2
SLC44A3	MT-RNR1
BICD1	PRR22
PDE4B	LINC01089
JAG1	FAM127C
MTCO1P12	MT-ND4L	MTCO1P12
SLC38A1	AC016747.3
BOLA2	SYT3
FHL2	ANKRD39
GRAP2	QTRT1
MFGE8	MXD3
DUOX1	GSTM2
INPP4B	COG8
MFSD7	RPL18AP3
ZNF431	SYNJ2BP
RBP7	ARL2
FAM188B	TMEM110
SMAD2	VDAC1
FBLIM1	LEPROT
EDNRA	EMP2	EDNRA
BSG	GALT
IQCE	TAX1BP3
CHD3	LRRC37A4P	CHD3
RP11-701H24.4	C22orf29
HIST1H3H	GOLGA8B
MYRF	RP1-152L7.5
EZH2	EBF2
CNN1	TRIM16
SNCG	LINC00473
ANO8	RP11-54O7.3
CENPU	HLA-DPB1
NT5C3A	SLC25A5-AS1
TMEM136	CTD-2228K2.7
GPSM2	BOLA3-AS1
CYSLTR2	SLC26A6
GREM2	BAIAP2-AS1
CA5A	MT-ATP8
TGM2	FNDC10
PALD1	SAPCD1
EMCN	AC091729.9
CENPE	XIST
ID4	ACBD6
ADAM33	ANKRD18B
MSX1	THAP7-AS1
MAPK12	AC159540.1
ANKRD65	RP11-54O7.1
HIST2H2BF	LYRM9
DLL1	LINC00342
SPOCK2	ZNF37BP
RP11-57H14.4	BCYRN1
CKAP2	MIR600HG
CDH24	RP6-24A23.3
HIST1H2AC	PRKCQ-AS1
CCND2	MTCO1P12
ZNF532	GATSL3
MLPH	LY6G5B
GINS2	PCDHGC3
NPY1R	ARHGEF25
RP11-59C5.3	MIF
PRICKLE1	HOXA11-AS
TLR7	RPL36A
FAR1	CD302
S100A11	ATP5J2
CDR2L	AKAP2
NHSL2	SNHG3
FAM189B	EFNA4
SRRM2-AS1	NAT6
FOXC1	NME2
AURKB	RP5-966M1.6
XXbac-BPG246D15.9	PLA2G4B
CTSC	ACY1	CTSC
SLCO4A1	NFS1
SLC39A10	DDOST	SLC39A10
DNAH10OS	TMEM141
BRE	RP11-466H18.1
DBN1	RP4-800G7.2
KIAA1522	NEAT1
AC010547.9	KB-1208A12.3
ARHGEF25	MTATP6P1	ARHGEF25
GNG7	PCDHA11
MFSD6	TMEM150C
ZC2HC1A	ZNF324B
MALL	TMEM158
MEIS3	PCDHA10
DIAPH3	HOXC-AS2
USP35	CHCHD10
GSTA4	MALAT1
RAMP1	ABCA11P
TAGLN2	RP11-521B24.3
MAP6	PCDHGA11
PTPRE	FPGT
AHCYL2	RP11-496I9.1
OR2A9P	PXN-AS1
SCAMP5	RP11-197N18.2
MICAL1	RP13-895J2.3
CLN3	ZBTB11-AS1
NT5DC2	KIAA1147
PLEC	RP11-488C13.5
VEGFC	RTEL1
SERPINI1	PDF
AGAP2	AC007040.11
DAB2	RP11-298I3.5	DAB2
CCDC88C	SLC22A31
CYYR1	SNHG19
CXCR3	RP11-452L6.5
RP11-488L18.4	RP6-24A23.6
FAM13C	SNAI3-AS1
XPR1	RP11-161M6.2	XPR1
GMDS	GS1-358P8.4
CALHM2	CCPG1
TAF4B	CAPN10-AS1
B3GNT9	RP6-24A23.7
CD44	RP11-650L12.2
MFSD3	RP11-334C17.5	MFSD3
KIF11	SPON1
ZNF607	RP11-1055B8.4
PPP1R16A	RP11-473I1.9
TOB1-AS1	RP11-159D12.2
CYCS	ZNF488
KIF2C	BAHCC1
TMOD2	RASSF5
INTU	RP11-214O1.2
RAB23	RP11-400F19.6
HEG1	ASB16-AS1
CA5B	RP1-193H18.2	CA5B
COA6	CEBPA-AS1
PORCN	UPK3BL
PLEKHG2	CIRBP-AS1
C8orf76	FAM156A
HENMT1	FENDRR
FAM217B	RP3-461F17.3	FAM217B
IL4I1	RP4-591C20.9
ARHGEF3	A1BG-AS1
WDHD1	SLC25A53
ARHGEF10	KCNQ1OT1
RP11-345J4.5	IPO5P1
PYGO1	MIR222HG
SCUBE2	RP11-793H13.11
CCT3	TAF15
FANCE	RP11-342K6.1
RP11-693N9.2	CTD-2583A14.11
DAGLA	NBPF10
AMPH	GTF2H5
ERV3-1	RP11-348P10.2
ANOS1	GS1-72M22.1
FAM127A	POLR2J4	FAM127A
C3orf67	RP11-259N19.1
GINS3	LL22NC03-N14H11.1
FBXL7	CTA-390C10.10
PLPPR2	RP11-332H14.2
PCDHGB7	FAM95C
LXN	RP11-834C11.14
GALNT10	RP3-402G11.26
PTP4A3	RP11-212P7.2	PTP4A3
MCM4	ZBTB8B
ADAMTS10	CTD-2540B15.13
FAM127B	USP27X	FAM127B
RAD51	AC114271.2
MAGED4	HIST1H3E	MAGED4
NKD1	RP5-864K19.6	NKD1
PTCH2	MLLT6
NUSAP1	SGK223
USP49	CH507-9B2.5
ZNF19	AC142472.6
RARG	F8A3
POLR2C	F8A1
ARHGAP28	RP1-267D11.6
SLC45A4	NEFL
SHC1	CISD3
GPX3	RP5-984P4.6
PDLIM7	RP11-172H24.4	PDLIM7
OTUB2	DHRS11	OTUB2
RELL2	CH507-513H4.1
SOGA1	RP11-574K11.24
AFAP1L2	AL589743.1
PCDH12	RP11-196G11.3
RAP1GAP	XX-FW83563B9.5
FKBP10	RP6-24A23.8	FKBP10
SCARF2	CH507-528H12.1
RUNX2	PAGR1
CKAP2L	LINC00294
CTD-2228K2.7	WASH5P	CTD-2228K2.7
SH2D3C	RP11-949J7.8
PTPN13
PLXNC1
FABP5		FABP5
SPIRE1
MTMR11
RCN2
GNA12
LOXL2
GLI3
SLC38A5
LNX1
TGFB3
EEF2KMT
SPDL1
LIMCH1
HAS3
SLC12A7
SLX4		SLX4
SIDT1
KIFC2
CHCHD3
OSCP1
ATP8B2
CYTH3
DLL4
FMNL2
NFATC4
MCF2L
AOC2
AC074212.5
VSTM4
RNASEH2A
AZIN2
TRPS1
C16orf46
TRIM59
SYT11
RP11-389C8.2
CLSTN1
CROCCP3
IFT22
B3GALNT2
EHD2
ZNF423
PRSS23
EPHA3
MXRA8		MXRA8
CDK5		CDK5
SLC25A24
SEL1L3
RP11-479G22.8
ALG1
FMOD
PLEKHG5
FMN1
PCDH18
FGD1
CDYL2
FLYWCH1
LINC00654
LAMB1		LAMB1
RERG
CARD6
EPHB3
MPV17
SUSD2
CDCA3
PCYOX1L		PCYOX1L
SPAG4
ARL2BP
ARHGEF16
CNNM2
PCDHGA6
KIAA0100
TECPR1
RP11-834C11.4
CLIP3
PCDH7		PCDH7
ARHGEF34P
TNFRSF25
SPTBN4
MCU
CEP128
FAM198B
ARHGEF37
SEMA3G		SEMA3G
ZNF775
FBXL8		FBXL8
NES
FBXL18
ADAM28
LRRC16A
HELLS
APOO
BTN2A3P
CBX2
ADAMTS7		ADAMTS7
CSPG4P12
TMEM107
MLKL
MPHOSPH6
CERKL
KDELR3
MYPOP
WDR13
CD28
RFTN2
FKBP11
KCND1
TRIM8
CACNB1
HERC2P2
MYO5A
MRC2
ACRC
TRAF1
PCED1B
NRAV
NLGN2
STMN3
PDZRN3		PDZRN3
PLXNA1
SYNGAP1
IFI27L2		IFI27L2
SPATS2
CCDC77
CLEC14A
CCDC8		CCDC8
CD55
TRIM6
TUBA4A
RUSC1
LIMK2
ELK3		ELK3
PIAS3
CDKN2B
CSPG4P10
STX1A
CNTNAP1		CNTNAP1
MIR194-2HG
LINC00886
LINC01341
GABRE
SLC43A2
LINC00894
GPR161
SVIL
KCTD15
ZNF788
RHOQ
EGLN3		EGLN3
IKBKE
JAM3
TMEM173
TTF2
VIM
MTHFD2
ATP13A2
H2AFY2
CPLX1
EME2		EME2
SOX18
OSBPL7
ZFP82
SNHG6
TMEM159
KCTD7
PLCG1
PTER
AC007318.5
TMTC2		TMTC2
FLYWCH2
GBP2
CPAMD8
SNHG3		SNHG3
GDA
SMAD9
HTRA1
FLAD1
ADGRA2
ALDH3B1
PDE1A
ECSCR
B3GNTL1
CHEK1
GUCY1A3		GUCY1A3
C1orf198
NRSN2
ZFP41
OR2A1-AS1
45177
CENPK
NUDT1		NUDT1
ANKHD1-EIF4EBP3
ANKRD13B
SRD5A3		SRD5A3
SSBP3-AS1
OSMR
CENPO
OGDH
GLI1
C7orf25
DPCD
CDC25A
ZKSCAN3
ADAMTS9		ADAMTS9
PCDH17
TMEM206
CHAF1A
SOD3
WDR76
FANCD2
LINC00957
TMEM38A
ARHGAP39
RSU1		RSU1
SPC24
DERL3
VDR
RUNX1T1		RUNX1T1
AS3MT
HES4
PIK3C2B		PIK3C2B
ABCB9
CENPW
TBC1D16
PGR
AKTIP
HSDL1
ZNF862
SNHG9
BAK1
PCDHGA9
ADAM15
ABCC5
MMP24
BCL9L
IFT81
COMMD8
MARVELD1		MARVELD1
PLPP1
DNAJC18
CEP41
VDAC2
PLCD4
CYB561D1
HEPH
CPD
ARPC1B
UNC119B
ZNF251
RAPGEF3
CCDC180
MCAM
FOCAD
LRRC37A3
NECTIN1
COG5
SPSB2
CACNA1D
TIGD7
GOLGA8A		GOLGA8A
MSRB3
GLS

## Sheet: Hypergeometric Test Inputs
Inputs for hypergeometric distribution function in R
LeGO473ox vs Ctl:	Total up genes:	1403
FLC vs NML:	Total up genes:	1667		Total genes:	24412
padj < 0.05
BM > 100
Log2FC > 1
phyper=(p,m,n,k,lower.tail = FALSE, log.p = FALSE)
phyper=(overlap-1,list1,PopSize-list1,list2,lower.tail = FALSE, log.p = FALSE)
p	72 - 1 = 71
m	1667
n	24412 - 1667	22745
k	1403
phyper(71,1667,22745, 1403, lower.tail = FALSE, log.p = FALSE)
Overlap between UP FLCvsNML and 473OXvsCTL
phyper(189-1, 1667, 24412-1667, 1403, lower.tail = FALSE)
# returns 4.81279e-20

## Sheet: ENRICHR
KEGG 2021 Human
Term	P-value	Odds Ratio
Pathways in cancer	0.0903496	14.822
Neuroactive ligand-receptor interaction	0.0737672	21.1726
Relaxin signaling pathway	0.0903496	30.6246
PI3K-Akt signaling pathway	0.0682997	32.5446
Protein digestion and absorption	0.0682997	43.9387
Amoebiasis	0.0682997	44.6199
AGE-RAGE signaling in diabetes	0.0682997	46.0325
Arginine and proline metabolism	0.0938322	50.5089
Small cell lung cancer	0.0682997	52.4422
ECM-receptor interaction	0.0682997	56.1861
