# Supplementary material for: Correction: DNAJB1-PRKACA fusion protein-regulated LINC00473 promotes tumor growth and alters mitochondrial fitness in fibrolamellar carcinoma
Source: PLoS Genet. 2026 Feb 26;22(2):e1012054. doi: 10.1371/journal.pgen.1012054 (PMC12944757; doi:10.1371/journal.pgen.1012054)
Supplement: S5 File — This file includes the original quantitative data underlying Fig 5; (A) Fig 5A: Representative graph of extracellular acidification rate (ECAR) of FLC cells with stable LINC00473 overexpression (LeGO-473ox) and empty vector control (LeGO-Ctl). (B) Fig 5B: Quantification of glycolysis, glycolytic capacity and glycolytic reserve in LINC00473-overexpression (LeGO-473ox) FLC cells compared to empty-vector control (LeGO-Ctl). (C) Fig 5C: Representative graph of ECAR of FLC cells with stable LINC00473 knockdown (sh473) and non-targeting control (shCtl). (D) Fig 5D: Quantification of glycolysis, glycolytic capacity and glycolytic reserve in LINC00473-knockdown (sh473) FLC cells compared to non-targeting control (shCtl). (E) Fig 5E: Representative graph of oxygen consumption rate (OCR) of FLC cells with overexpression (LeGO-473ox) and control (LeGO-Ctl). (F) Fig 5F: Quantification of basal respiration, maximum respiration capacity, and spare respiratory capacity in LINC00473-overexpression (LeGO-473ox) FLC cells compared to empty-vector control (LeGO-Ctl). (G) Fig 5G: Representative graph of OCR of FLC cells with stable LINC00473 knockdown (sh473) and non-targeting control (shCtl). (H) Fig 5H: Quantification of basal respiration, maximum respiration capacity, and spare respiratory capacity in LINC00473-knockdown (sh473) FLC cells compared to non-targeting control (shCtl). (ZIP) [file pgen.1012054.s005.zip]

Archive with 8 entries (8 files):
- Figure 5H. Quantification of Basal Respiration, Max Respiration Capacity, Spare Respiration Capacity in LINC00473-knockdown.xlsx
- Figure 5A. Representative graph of ECAR of LINC00473-overexpression.xlsx
- Figure 5B. Quantification of glycolysis, glycolytic capacity and glycolytic reserve in LINC00473-overexpression.xlsx
- Figure 5C. Representative graph of ECAR of LINC00473-knockdown.xlsx
- Figure 5D. Quantification of glycolysis, glycolytic capacity and glycolytic reserve in LINC00473-knockdown.xlsx
- Figure 5E. Representative graph of OCR of LINC00473-overexpression.xlsx
- Figure 5F. Quantification of Basal Respiration, Max Respiration Capacity, Spare Respiration Capacity in LINC00473-overexpression.xlsx
- Figure 5G. Representative graph of OCR of LINC00473-knockdown.xlsx
