# Supplementary material for: Correction: DNAJB1-PRKACA fusion protein-regulated LINC00473 promotes tumor growth and alters mitochondrial fitness in fibrolamellar carcinoma
Source: PLoS Genet. 2026 Feb 26;22(2):e1012054. doi: 10.1371/journal.pgen.1012054 (PMC12944757; doi:10.1371/journal.pgen.1012054)
Supplement: S5 File — This file includes the original quantitative data underlying Fig 5; (A) Fig 5A: Representative graph of extracellular acidification rate (ECAR) of FLC cells with stable LINC00473 overexpression (LeGO-473ox) and empty vector control (LeGO-Ctl). (B) Fig 5B: Quantification of glycolysis, glycolytic capacity and glycolytic reserve in LINC00473-overexpression (LeGO-473ox) FLC cells compared to empty-vector control (LeGO-Ctl). (C) Fig 5C: Representative graph of ECAR of FLC cells with stable LINC00473 knockdown (sh473) and non-targeting control (shCtl). (D) Fig 5D: Quantification of glycolysis, glycolytic capacity and glycolytic reserve in LINC00473-knockdown (sh473) FLC cells compared to non-targeting control (shCtl). (E) Fig 5E: Representative graph of oxygen consumption rate (OCR) of FLC cells with overexpression (LeGO-473ox) and control (LeGO-Ctl). (F) Fig 5F: Quantification of basal respiration, maximum respiration capacity, and spare respiratory capacity in LINC00473-overexpression (LeGO-473ox) FLC cells compared to empty-vector control (LeGO-Ctl). (G) Fig 5G: Representative graph of OCR of FLC cells with stable LINC00473 knockdown (sh473) and non-targeting control (shCtl). (H) Fig 5H: Quantification of basal respiration, maximum respiration capacity, and spare respiratory capacity in LINC00473-knockdown (sh473) FLC cells compared to non-targeting control (shCtl). (ZIP) [file pgen.1012054.s005.zip › Figure 5H. Quantification of Basal Respiration, Max Respiration Capacity, Spare Respiration Capacity in LINC00473-knockdown.xlsx]

## Sheet: Knockdown
Normalized data using total cell number using the celigo image cytometer
Trial 1												Mean Basal Respiration	Basal respiration = Baseline Value - RA Value											Trial	Group	Mean Basal Respiration	Mean Respiration Capacity	Mean Spare Respiration Capacity			Group	Basal Respiration	pvalue	sig	SE		Group	Maximum Respiration Capacity	pvalue	sig	SE		Group	Spare Respiration Capacity	pvalue	sig	SE
	sh473					shCtl							Sh473					Sh-ctr						1	sh473	297.643	458.661	161.018			shCtl	407.287			26.8559		shCtl	441.024			44.9311		shCtl	33.7365			26.7458		Basal Respiration
Baseline	344.011	353.494	356.625	334.425	265.575	365.725	441.492	507.992	321.084	345.85			312.84	313.227	322.134	288.895	233.129	308.918	390.862	457.797	258.705	303.876				294.926	469.509	174.584			sh473	334.204	0.0292641	*	17.0441		sh473	503.046	0.253339	FALSE	28.4479		sh473	168.842	0.00057436	***	22.2535		Maximum Respiration Capacity
	329.661	343.672	341.746	325.292	255.481	340.592	417.047	484.909	300.693	324.089			294.79	291.937	302.925	277.364	218.892	284.44	364.1	426.323	240.253	278.15				305.534	485.69	180.157																					Spare Respiration Capacity
	324.961	336.597	337.292	322.323	251.554	335.937	408.75	474.137	295.498	316.741			285.299	279.614	291.541	268.35	214.532	278.386	352.757	411.304	234.94	269.255				278.203	423.066	144.864
Oligomycin	91.7311	104.178	100.239	104.997	82.3649	124.183	132.424	151.573	118.018	111.455			297.643	294.926	305.534	278.203	222.184	290.581	369.24	431.808	244.632	283.76				222.184	320.191	98.0066
	94.0327	105.831	102.907	105.999	85.1017	123.82	133.347	152.081	116.578	109.808														2	sh473	351.738	417.018	65.2797
	98.109	111.226	105.28	110.228	85.3622	125.924	136.268	163.323	115.698	113.596		Mean Respiration Capacity	Maximum Respiration Capacity = FCCP Value - Baseline Value													291.286	362.52	71.2339
Fccp	534.243	563.603	565.8	519.423	392.973	417.128	505.717	566.225	296.331	377.825			Sh473					Sh-ctr								349.939	439.3	89.3618
	494.829	510.708	520.493	463.067	360.526	321.559	365.483	400.657	247.28	322.702			503.072	523.336	531.309	473.892	360.528	360.321	455.087	516.03	233.952	335.851				384.23	484.887	100.657
	452.616	483.202	489.841	434.141	313.13	306.328	340.298	409.068	249.196	286.535			459.958	458.973	481.671	415.139	323.936	265.406	312.536	342.071	186.84	276.763				504.198	585.17	80.9721
Rotenone/Antimycin	31.1708	40.2671	34.4904	45.5305	32.4454	56.8068	50.6302	50.1949	62.3791	41.9744			412.954	426.219	444.09	380.167	276.108	248.776	284.305	346.235	188.637	239.049		3	sh473	352.749	628.356	275.607
	34.8707	51.7354	38.8212	47.9287	36.5891	56.1526	52.9471	58.5858	60.4404	45.939			458.661	469.509	485.69	423.066	320.191	291.501	350.642	401.445	203.143	283.888				300.437	555.677	255.241
	39.6625	56.9831	45.7503	53.9737	37.0217	57.5516	55.9929	62.8337	60.5584	47.4861																314.477	579.676	265.199
												Mean Spare Respiration Capacity	Spare Respiratory Capacity = Maximum Respiratory Capacity - Basal Respiration													407.592	737.556	329.964
													Sh473					Sh-ctr								357.925	598.414	240.489
													190.231	210.109	209.175	184.998	127.399	51.4029	64.2246	58.2328	-24.7529	31.9749		1	shCtl	290.581	291.501	0.919937
													165.168	167.036	178.746	137.775	105.045	-19.0338	-51.5646	-84.2516	-53.4132	-1.38686				369.24	350.642	-18.5974
													127.655	146.606	152.549	111.818	61.5766	-29.6094	-68.452	-65.0693	-46.3023	-30.2056				431.808	401.445	-30.3627
													161.018	174.584	180.157	144.864	98.0066	0.919937	-18.5974	-30.3627	-41.4895	0.127475				244.632	203.143	-41.4895
																										283.76	283.888	0.127475
																								2	shCtl	260.82	238.697	-22.1234
Trial 2												Mean Basal Respiration	Basal respiration = Baseline Value - RA Value													466.912	403.78	-63.1314
	sh473					shCtl							Sh473					Sh-ctr								427.068	330.183	-96.885
Baseline	399.051	365.734	416.175	440.46	576.252	333.73	533.147	501.744	373.866	443.879			361.143	297.742	367.027	398.527	538.495	267.481	480.972	448.24	587.751	388.234				560.97	530.617	-30.3535
	387.123	360.562	405.403	429.551	553.27	321.121	516.467	482.792	349.912	428.197			346.157	292.236	346.936	381.899	498.167	257.743	464.523	417.639	552.504	366.492				371.816	328.862	-42.9536
	389.974	357.234	400.624	425.045	543.271	319.67	509.931	480.713	347.333	425.041			347.914	283.88	335.854	372.263	475.932	257.236	455.24	415.325	542.657	360.721		3	shCtl	365.199	544.717	179.519
Oligomycin	105.568	116.791	112.95	116.287	131.594	132.14	134.717	146.041	-100.192	140.317			351.738	291.286	349.939	384.23	504.198	260.82	466.912	427.068	560.97	371.816				524.881	685.391	160.51
	110.147	121.068	118.019	120.05	146.398	127.176	139.336	145.249	-93.5325	145.074																499.793	708.464	208.671
	114.271	130.246	125.471	129.972	158.186	128.867	145.33	155.845	-82.1781	149.314		Mean Respiration Capacity	Maximum Respiration Capacity = FCCP Value - Baseline Value													496.206	662.783	166.576
Fccp	494.499	472.736	501.666	567.302	667.843	327.952	503.656	455.88	490.018	440.14			Sh473					Sh-ctr								515.621	651.241	135.62
	453.328	429.319	501.422	530.076	632.648	291.393	429.146	354.121	267.909	384.037			456.591	404.745	452.517	525.369	630.087	261.702	451.482	402.375	703.902	384.496
	424.161	395.176	487.2	499.649	615.218	288.806	437.349	364.594	222.123	344.079			412.361	360.993	442.954	482.424	577.545	228.015	377.202	288.968	470.501	322.331
Rotenone/Antimycin	37.9078	67.9914	49.1488	41.9325	37.7563	66.2494	52.1744	53.5045	-213.885	55.6445			382.1	321.821	422.43	446.867	547.879	226.372	382.658	299.205	417.446	279.759
	40.9663	68.3261	58.468	47.6518	55.1028	63.3774	51.9442	65.153	-202.592	61.7055			417.018	362.52	439.3	484.887	585.17	238.697	403.78	330.183	530.617	328.862
	42.0603	73.3547	64.7706	52.782	67.3396	62.4343	54.691	65.3889	-195.323	64.3198
												Mean Spare Respiration Capacity	Spare Respiratory Capacity = Maximum Respiratory Capacity - Basal Respiration
													Sh473					Sh-ctr
													95.4483	107.002	85.4906	126.842	91.5912	-5.77859	-29.4905	-45.8649	116.152	-3.7381
													66.2044	68.7578	96.0189	100.525	79.3779	-29.7281	-87.3213	-128.671	-82.0023	-44.1604
													34.1863	37.9415	86.5761	74.6037	71.9473	-30.8635	-72.5823	-116.119	-125.21	-80.9622
													65.2797	71.2339	89.3618	100.657	80.9721	-22.1234	-63.1314	-96.885	-30.3535	-42.9536
Trial 3												Mean Basal Respiration	Basal respiration = Baseline Value - RA Value
	sh473					shCtl							Sh473					Sh-ctr
Baseline	407.742	373.478	359.899	467.032	416.468	461.304	626.114	576.501	583.385	608.052			366.352	305.812	323.749	422.087	372.066	362.606	540.177	514.159	510.148	538.926
	404.18	376.286	360.293	468.622	415.277	458.434	621.585	576.299	578.993	594.709			352.635	303.924	317.835	409.801	361.085	368.745	528.816	503.421	499.205	514.255
	396.684	370.306	352.982	461.344	404.054	452.867	605.371	566.211	567.634	583.418			339.259	291.573	301.848	390.888	340.625	364.245	505.649	481.798	479.266	493.682
Oligomycin	118.454	124.088	101.392	132.272	123.465	160.56	193.408	163.923	167.383	172.03			352.749	300.437	314.477	407.592	357.925	365.199	524.881	499.793	496.206	515.621
	122.566	129.817	106.694	138.119	127.236	153.654	185.299	152.571	165.755	174.458
	126.196	132.607	107.472	142.782	134.718	158.138	187.751	158.561	171.815	185.637		Mean Respiration Capacity	Maximum Respiration Capacity = FCCP Value - Baseline Value
Fccp	720.684	670.446	652.403	841.174	702.028	684.071	890.217	857.564	837.191	812.474			Sh473					Sh-ctr
	672.401	618.596	622.449	788.238	650.757	617.925	733.099	755.055	706.443	712.775			679.295	602.78	616.253	796.229	657.626	585.373	804.28	795.222	763.953	743.348
	642.341	596.75	593.92	757.477	604.482	609.164	711.284	732.405	686.108	667.79			620.857	546.235	579.99	729.417	596.564	528.236	640.33	682.177	626.655	632.322
Rotenone/Antimycin	41.3898	67.6662	36.1496	44.9446	44.4018	98.6986	85.9364	62.3416	73.2375	69.1257			584.915	518.017	542.786	687.02	541.053	520.543	611.562	647.993	597.74	578.054
	51.5442	72.3616	42.4588	58.8214	54.1925	89.6891	92.769	72.878	79.7886	80.4536			628.356	555.677	579.676	737.556	598.414	544.717	685.391	708.464	662.783	651.241
	57.4256	78.7331	51.1335	70.4565	63.4291	88.6213	99.7223	84.4122	88.3678	89.7357
												Mean Spare Respiration Capacity	Spare Respiratory Capacity = Maximum Respiratory Capacity - Basal Respiration
													Sh473					Sh-ctr
													312.942	296.967	292.504	374.142	285.56	222.767	264.103	281.063	253.806	204.422
													268.222	242.311	262.155	319.616	235.48	159.491	111.514	178.756	127.45	118.066
													245.657	226.444	240.938	296.132	200.428	156.298	105.913	166.195	118.474	84.3722
													275.607	255.241	265.199	329.964	240.489	179.519	160.51	208.671	166.576	135.62
[truncated: 6 more columns]

## Sheet: Raw Data
Trial 1
	sh473					shCtl
Baseline	321.59	331.56	343.572	283.517	222.021	145.769	209.576	264.613	159.571	153.082
	308.175	322.347	329.238	275.775	213.582	135.752	197.972	252.589	149.437	143.45
	303.782	315.711	324.947	273.258	210.299	133.896	194.034	246.978	146.855	140.197
Oligomycin	85.7525	97.7141	96.5701	89.0139	68.857	49.4962	62.8619	78.9546	58.6521	49.3326
	87.9041	99.2642	99.1404	89.8635	71.1451	49.3514	63.2999	79.2189	57.9364	48.6037
	91.7147	104.324	101.427	93.4481	71.3628	50.19	64.6864	85.0752	57.4988	50.2805
Fccp	499.423	528.632	545.091	440.354	328.526	166.257	240.064	294.946	147.269	167.235
	462.578	479.019	501.443	392.577	301.399	128.165	173.495	208.702	122.892	142.836
	423.117	453.22	471.913	368.054	261.777	122.095	161.539	213.084	123.844	126.828
Rotenone/Antimycin	29.1393	37.7685	33.2281	38.5996	27.1243	22.6418	24.0342	26.1465	31.0008	18.5789
	32.598	48.5252	37.4003	40.6327	30.5885	22.381	25.134	30.5174	30.0374	20.3337
	37.0775	53.4473	44.0758	45.7576	30.9502	22.9386	26.5798	32.73	30.096	21.0185
Trial 2
	sh473					shCtl
Baseline	374.125	328.682	394.641	365.773	517.829	166.566	290.278	269.836	223.62	226.742
	362.943	324.034	384.426	356.715	497.177	160.272	281.197	259.643	209.292	218.732
	365.616	321.044	379.894	352.973	488.192	159.548	277.638	258.525	207.75	217.12
Oligomycin	98.9738	104.959	107.106	96.5686	118.252	65.9516	73.3483	78.5401	-59.9277	71.6767
	103.267	108.803	111.912	99.6938	131.556	63.4737	75.8628	78.1141	-55.9444	74.1067
	107.133	117.051	118.978	107.933	142.149	64.3177	79.1267	83.8125	-49.1531	76.2728
Fccp	463.612	424.844	475.708	471.108	600.134	163.682	274.221	245.17	293.094	224.833
	425.012	385.826	475.477	440.194	568.507	145.435	233.654	190.444	160.244	196.174
	397.667	355.141	461.991	414.927	552.845	144.144	238.12	196.077	132.858	175.762
Rotenone/Antimycin	35.54	61.1033	46.6056	34.8223	33.9284	33.0652	28.4069	28.7744	-127.93	28.4244
	38.4074	61.4041	55.4426	39.5718	49.5163	31.6318	28.2816	35.0389	-121.176	31.5204
	39.4332	65.9233	61.4191	43.832	60.5124	31.1611	29.7772	35.1658	-116.828	32.8559
Trial 3
	sh473					shCtl
Baseline	377.895	355.35	334.217	394.801	359.529	296.886	443.84	419.739	404.519	383.9
	374.594	358.021	334.583	396.145	358.5	295.039	440.629	419.592	401.474	375.475
	367.647	352.332	327.793	389.993	348.812	291.456	429.136	412.247	393.597	368.347
Oligomycin	109.784	118.065	94.1563	111.815	106.585	103.333	137.103	119.349	116.064	108.613
	113.595	123.515	99.0805	116.757	109.84	98.8886	131.355	111.084	114.935	110.146
	116.958	126.17	99.8029	120.7	116.299	101.774	133.093	115.445	119.137	117.204
Fccp	667.93	637.902	605.847	711.078	606.047	440.255	631.057	624.375	580.508	512.964
	623.181	588.57	578.031	666.329	561.785	397.684	519.679	549.741	489.848	450.018
	595.322	567.784	551.538	640.325	521.837	392.046	504.215	533.25	475.747	421.616
Rotenone/Antimycin	38.36	64.3817	33.57	37.9935	38.3312	63.5204	60.9186	45.3896	50.7829	43.6432
	47.7711	68.8492	39.4289	49.7241	46.7833	57.7221	65.7621	53.061	55.3254	50.7952
	53.222	74.9114	47.4846	59.5597	54.7571	57.0349	70.6912	61.4588	61.2742	56.6555
