# Supplementary material for: Correction: DNAJB1-PRKACA fusion protein-regulated LINC00473 promotes tumor growth and alters mitochondrial fitness in fibrolamellar carcinoma
Source: PLoS Genet. 2026 Feb 26;22(2):e1012054. doi: 10.1371/journal.pgen.1012054 (PMC12944757; doi:10.1371/journal.pgen.1012054)
Supplement: S5 File — This file includes the original quantitative data underlying Fig 5; (A) Fig 5A: Representative graph of extracellular acidification rate (ECAR) of FLC cells with stable LINC00473 overexpression (LeGO-473ox) and empty vector control (LeGO-Ctl). (B) Fig 5B: Quantification of glycolysis, glycolytic capacity and glycolytic reserve in LINC00473-overexpression (LeGO-473ox) FLC cells compared to empty-vector control (LeGO-Ctl). (C) Fig 5C: Representative graph of ECAR of FLC cells with stable LINC00473 knockdown (sh473) and non-targeting control (shCtl). (D) Fig 5D: Quantification of glycolysis, glycolytic capacity and glycolytic reserve in LINC00473-knockdown (sh473) FLC cells compared to non-targeting control (shCtl). (E) Fig 5E: Representative graph of oxygen consumption rate (OCR) of FLC cells with overexpression (LeGO-473ox) and control (LeGO-Ctl). (F) Fig 5F: Quantification of basal respiration, maximum respiration capacity, and spare respiratory capacity in LINC00473-overexpression (LeGO-473ox) FLC cells compared to empty-vector control (LeGO-Ctl). (G) Fig 5G: Representative graph of OCR of FLC cells with stable LINC00473 knockdown (sh473) and non-targeting control (shCtl). (H) Fig 5H: Quantification of basal respiration, maximum respiration capacity, and spare respiratory capacity in LINC00473-knockdown (sh473) FLC cells compared to non-targeting control (shCtl). (ZIP) [file pgen.1012054.s005.zip › Figure 5A. Representative graph of ECAR of LINC00473-overexpression.xlsx]

## Sheet: Figure 5A
Time (minutes)	LeGO-473ox					LeGO-Ctl						Time (minutes)	LeGO-473ox	SD	SE	LeGO-Ctl	SD	SE
1.5032	39.4914	49.8593	45.4215	41.9259	46.1341	20.9882	19.2902	7.40929	22.1002	11.9423		1.5032	44.5664	3.99788	1.7879	16.3461	6.37547	2.8512
7.06918	33.9475	44.0566	37.7159	31.024	43.6536	17.7033	19.1217	6.41536	21.0311	12.7454		7.06918	38.0795	5.7832	2.58632	15.4034	5.8872	2.63283
12.6308	36.6917	44.5455	36.8571	31.021	43.1193	17.0444	17.8982	5.6645	20.6786	12.698		12.6308	38.4469	5.47212	2.44721	14.7968	5.85385	2.61792
18.6286	115.62	130.097	121.594	115.792	117.031	73.1456	64.5225	30.0016	82.2469	52.7899		18.6286	120.027	6.12762	2.74035	60.5413	20.2399	9.05155
24.5253	121.408	123.882	111.829	108.232	114.46	85.2697	71.2819	34.9879	89.6016	58.3036		24.5253	115.962	6.54735	2.92806	67.8889	22.1325	9.89797
30.4177	111.357	112.841	101.277	95.6012	105.57	80.6431	65.5392	32.2499	81.731	52.3943		30.4177	105.329	7.13934	3.19281	62.5115	20.7691	9.28825
36.4199	144.675	164.249	155.282	155.265	157.322	95.1307	78.2394	39.7305	99.1785	66.5201		36.4199	155.359	7.01845	3.13874	75.7598	24.0484	10.7548
42.3153	129.997	142.628	129.337	135.92	137.761	85.3094	70.9118	33.7889	88.4739	56.6969		42.3153	135.129	5.56053	2.48674	67.0362	22.4766	10.0518
48.2093	118.282	132.972	118.917	127.294	129.319	82.5028	66.9894	32.1452	85.1875	54.8304		48.2093	125.357	6.49929	2.90657	64.3311	21.7857	9.74285
54.211	49.4161	59.3705	57.9327	58.2277	55.5029	24.4726	25.6528	12.0631	30.8166	20.3415		54.211	56.09	3.98787	1.78343	22.6693	7.00789	3.13402
60.1066	44.1421	52.9289	50.3472	49.7799	48.4876	23.397	21.1725	8.87943	28.4444	15.0775		60.1066	49.1371	3.22598	1.4427	19.3941	7.58756	3.39326
66.0032	41.0192	48.7116	46.3613	46.0736	44.2596	22.897	19.263	8.09572	26.1734	13.5502		66.0032	45.285	2.86227	1.28004	17.9959	7.25044	3.2425
