# Supplementary material for: Correction: DNAJB1-PRKACA fusion protein-regulated LINC00473 promotes tumor growth and alters mitochondrial fitness in fibrolamellar carcinoma
Source: PLoS Genet. 2026 Feb 26;22(2):e1012054. doi: 10.1371/journal.pgen.1012054 (PMC12944757; doi:10.1371/journal.pgen.1012054)
Supplement: S5 File — This file includes the original quantitative data underlying Fig 5; (A) Fig 5A: Representative graph of extracellular acidification rate (ECAR) of FLC cells with stable LINC00473 overexpression (LeGO-473ox) and empty vector control (LeGO-Ctl). (B) Fig 5B: Quantification of glycolysis, glycolytic capacity and glycolytic reserve in LINC00473-overexpression (LeGO-473ox) FLC cells compared to empty-vector control (LeGO-Ctl). (C) Fig 5C: Representative graph of ECAR of FLC cells with stable LINC00473 knockdown (sh473) and non-targeting control (shCtl). (D) Fig 5D: Quantification of glycolysis, glycolytic capacity and glycolytic reserve in LINC00473-knockdown (sh473) FLC cells compared to non-targeting control (shCtl). (E) Fig 5E: Representative graph of oxygen consumption rate (OCR) of FLC cells with overexpression (LeGO-473ox) and control (LeGO-Ctl). (F) Fig 5F: Quantification of basal respiration, maximum respiration capacity, and spare respiratory capacity in LINC00473-overexpression (LeGO-473ox) FLC cells compared to empty-vector control (LeGO-Ctl). (G) Fig 5G: Representative graph of OCR of FLC cells with stable LINC00473 knockdown (sh473) and non-targeting control (shCtl). (H) Fig 5H: Quantification of basal respiration, maximum respiration capacity, and spare respiratory capacity in LINC00473-knockdown (sh473) FLC cells compared to non-targeting control (shCtl). (ZIP) [file pgen.1012054.s005.zip › Figure 5B. Quantification of glycolysis, glycolytic capacity and glycolytic reserve in LINC00473-overexpression.xlsx]

## Sheet: Overexpression
Normalized data using total cell number using the celigo image cytometer
Trial 1												Trial 1												Trial	Group	Net Glycolysis Value	Max glycolytic capacity	Glycolytic Reserve		Group	Avg Net Glycolysis Value	pvalue	sig	SE		Group	Avg Max Glycolytic Capacity	pvalue	sig	SE		Group	Avg Glycolytic Reserve	pvalue	sig	SE			LeGOctl
	LeGO473ox					LeGOctl							Net glycolysis value (individual glucose value subtract the corresponding 2-DG value)											1	LeGO473ox	49.3669	54.8811	5.51418		LeGOctl	30.0619			4.33757		LeGOctl	31.6318			1.86112		LeGOctl	1.5699			1.06208		Glycolysis	30.0619
Basal	35.7282	39.4097	26.5387	24.4309	32.0098	13.4366	5.30597	17.0529	20.23	20.9245			LeGO473ox					LeGOctl								45.7942	52.2738	6.4796		LeGO473ox	47.103	0.0056424	**	3.67294		LeGO473ox	57.3381	0.00472974	**	6.60251		LeGO473ox	10.2352	0.0199912	*	3.34755		Glycolytic Capacity	31.6318
	25.2278	28.354	19.1573	20.3053	23.1986	11.4563	5.89269	16.554	20.2528	16.4632			25.4311	18.4921	19.9087	12.4507	14.2106	19.4307	7.59699	27.8573	26.1844	22.7095				45.2937	49.8473	4.55354																				Glycolytic Reserve	1.5699
	27.7619	25.3281	16.8433	21.4348	26.3629	10.9143	5.71976	16.8417	19.3961	12.8163			53.2744	52.4999	54.9138	52.7017	49.3335	42.771	18.901	51.5833	53.5496	40.7135				42.9838	53.4721	10.4883
Glucose	110.521	111.71	97.6627	88.9207	100.258	70.0526	22.1422	77.037	88.7101	81.0475			69.3952	66.3906	61.0586	63.7992	65.1647	47.7658	17.7424	48.286	49.376	38.6788				42.903	61.7917	18.8888
	132.322	141.149	125.633	121.679	128.213	93.1989	33.4223	100.74	112.91	97.7828		Mean NGV	49.3669	45.7942	45.2937	42.9838	42.903	36.6558	14.7468	42.5756	43.0367	34.0339		2		71.2692	86.1257	14.8565
	131.387	144.058	124.128	128.146	138.487	93.2003	31.1878	93.2808	103.639	93.8885																68.6031	92.9461	24.343
Oligomycin	152.388	158.091	139.558	137.023	160.074	99.9827	31.4312	90.8235	106.31	105.42			Maximum glycolytic capacity (individual oligomycin value substract corresponding 2-DG value)													60.0197	82.9648	22.9451
	136.42	135.58	110.668	119.387	134.756	87.7684	27.7777	87.3507	101.48	97.1365			LeGO473ox					LeGOctl								55.1815	88.1327	32.9512
	101.965	122.684	110.858	113.801	128.794	84.1844	27.9589	83.4508	97.4087	90.2626			67.2976	64.8731	61.804	60.5527	74.0271	49.3608	16.886	41.6438	43.7841	47.0816				62.9369	92.0504	29.1136
Deoxyglucose	85.0903	93.2182	77.7539	76.4701	86.047	50.6219	14.5452	49.1797	62.5257	58.3381			57.3721	46.9315	39.9494	50.4103	55.8766	37.3405	13.2565	38.1943	42.1204	40.0672		3		41.0619	38.6459	-2.41601
	79.0481	88.6487	70.7189	68.9769	78.8797	50.4279	14.5213	49.1565	59.3599	57.0693			39.9735	45.0168	47.7883	49.4534	55.4715	38.7499	14.5135	38.456	43.1456	35.053				38.0757	30.8945	-7.18113
	61.9916	77.667	63.0692	64.3472	73.3227	45.4345	13.4454	44.9947	54.2632	55.2096		Mean MGC	54.8811	52.2738	49.8473	53.4721	61.7917	41.8171	14.8853	39.4314	43.0167	40.734				25.5244	24.3031	-1.22126
																										29.997	24.2796	-5.71736
													Glycolytic Reserve (individual oligomycin value subtract the corresponding glucose value)													27.5335	27.463	-0.070462
													LeGO473ox					LeGOctl						1	LeGOctl	36.6558	41.8171	5.16125
													41.8665	46.3811	41.8952	48.1021	59.8165	29.9302	9.28901	13.7865	17.5997	24.3721				14.7468	14.8853	0.13851
													4.09773	-5.56846	-14.9644	-2.2914	6.54304	-5.43057	-5.64457	-13.389	-11.4292	-0.646312				42.5756	39.4314	-3.14418
													-29.4217	-21.3738	-13.2702	-14.3458	-9.69318	-9.01585	-3.22891	-9.82999	-6.23045	-3.6258				43.0367	43.0167	-0.0199857
												Mean GR	5.51418	6.4796	4.55354	10.4883	18.8888	5.16125	0.13851	-3.14418	-0.0199857	6.70001				34.0339	40.734	6.70001
																								2		56.0972	64.0588	7.96155
																										45.0851	50.0174	4.93231
Trial 2												Trial 2														22.7338	25.5421	2.8084
	LeGO473ox					LeGOctl							Net glycolysis value (individual glucose value subtract the corresponding 2-DG value)													56.0484	62.4685	6.42011
Basal	39.4914	49.8593	45.4215	41.9259	46.1341	20.9882	19.2902	7.40929	22.1002	11.9423			LeGO473ox					LeGOctl								38.1728	43.026	4.8532
	33.9475	44.0566	37.7159	31.024	43.6536	17.7033	19.1217	6.41536	21.0311	12.7454			66.2041	70.7265	63.6614	57.5644	61.5279	48.673	38.8696	17.9385	51.4304	32.4483		3		17.0634	13.4422	-3.62124
	36.6917	44.5455	36.8571	31.021	43.1193	17.0444	17.8982	5.6645	20.6786	12.698			77.2656	70.9534	61.4823	58.4523	65.9723	61.8727	50.1094	26.1085	61.1573	43.2261				5.88044	3.99312	-1.88732
Glucose	115.62	130.097	121.594	115.792	117.031	73.1456	64.5225	30.0016	82.2469	52.7899			70.338	64.1295	54.9153	49.5277	61.3104	57.7461	46.2762	24.1542	55.5576	38.8441				13.0462	10.6055	-2.44074
	121.408	123.882	111.829	108.232	114.46	85.2697	71.2819	34.9879	89.6016	58.3036		Mean NGV	71.2692	68.6031	60.0197	55.1815	62.9369	56.0972	45.0851	22.7338	56.0484	38.1728				12.7169	10.3238	-2.39314
	111.357	112.841	101.277	95.6012	105.57	80.6431	65.5392	32.2499	81.731	52.3943																13.0354	11.1153	-1.92018
Oligomycin	144.675	164.249	155.282	155.265	157.322	95.1307	78.2394	39.7305	99.1785	66.5201			Maximum glycolytic capacity (individual oligomycin value substract corresponding 2-DG value)
	129.997	142.628	129.337	135.92	137.761	85.3094	70.9118	33.7889	88.4739	56.6969			LeGO473ox					LeGOctl
	118.282	132.972	118.917	127.294	129.319	82.5028	66.9894	32.1452	85.1875	54.8304			95.2594	104.878	97.3488	97.0377	101.819	70.6581	52.5866	27.6674	68.3619	46.1785
Deoxyglucose	49.4161	59.3705	57.9327	58.2277	55.5029	24.4726	25.6528	12.0631	30.8166	20.3415			85.855	89.6995	78.9897	86.1403	89.273	61.9125	49.7393	24.9095	60.0296	41.6194
	44.1421	52.9289	50.3472	49.7799	48.4876	23.397	21.1725	8.87943	28.4444	15.0775			77.2629	84.2605	72.5559	81.2202	85.0593	59.6058	47.7264	24.0495	59.0141	41.2802
	41.0192	48.7116	46.3613	46.0736	44.2596	22.897	19.263	8.09572	26.1734	13.5502		Mean MGC	86.1257	92.9461	82.9648	88.1327	92.0504	64.0588	50.0174	25.5421	62.4685	43.026
													Glycolytic Reserve (individual oligomycin value subtract the corresponding glucose value)
													LeGO473ox					LeGOctl
													29.0553	34.1519	33.6873	39.4733	40.2911	21.9851	13.717	9.72891	16.9315	13.7302
													8.5894	18.7461	17.5075	27.6879	23.3006	0.03977	-0.370162	-1.19901	-1.12769	-1.60669
													6.92487	20.131	17.6406	31.6925	23.749	1.85976	1.45015	-0.104713	3.4565	2.43608
												Mean GR	14.8565	24.343	22.9451	32.9512	29.1136	7.96155	4.93231	2.8084	6.42011	4.8532
Trial 3												Trial 3
	LeGO473ox					LeGOctl							Net glycolysis value (individual glucose value subtract the corresponding 2-DG value)
Basal	12.1932	8.27791	8.16174	7.03542	7.89533	4.56455	2.1536	3.78553	1.903	6.70132			LeGO473ox					LeGOctl
	11.6767	8.56986	7.07296	6.89828	7.98195	4.71536	4.34047	3.37247	4.38093	5.92092			33.8058	32.7157	23.3164	24.6092	22.9446	15.9125	6.41707	11.8666	10.8516	10.8706
	11.524	6.92147	7.7169	6.91142	7.80937	5.15778	2.60224	3.7951	3.51764	6.80599			45.9466	42.0167	27.957	33.753	31.1932	19.0085	5.63878	13.6838	14.2646	15.1099
Glucose	50.5114	43.6235	34.2314	35.8911	34.1626	24.4728	12.498	20.4842	17.5547	19.6298			43.4333	39.4946	25.2997	31.6289	28.4625	16.2693	5.58547	13.5883	13.0346	13.1258
	60.5571	53.3894	36.1714	42.3448	40.2774	25.5875	9.46947	19.9016	18.951	20.9431		Mean NGV	41.0619	38.0757	25.5244	29.997	27.5335	17.0634	5.88044	13.0462	12.7169	13.0354
	58.0563	51.1025	32.9264	39.8832	37.4661	22.6579	8.2347	18.3634	16.86	18.4307
Oligomycin	55.4056	42.7004	35.0625	34.8305	38.7785	23.6786	10.8392	18.5757	15.8323	19.643			Maximum glycolytic capacity (individual oligomycin value substract corresponding 2-DG value)
	53.0096	43.2029	31.5647	33.6776	35.5421	19.5343	7.22887	17.0688	15.332	17.2913			LeGO473ox					LeGOctl
	53.4614	40.6687	33.0381	32.4589	37.3742	18.6415	6.47217	15.7824	15.0219	16.3088			38.7001	31.7925	24.1476	23.5486	27.5605	15.1183	4.75823	9.95811	9.12924	10.8838
Deoxyglucose	16.7055	10.9078	10.915	11.2819	11.218	8.56031	6.08097	8.6176	6.70301	8.7592			38.3991	31.8303	23.3503	25.0857	26.458	12.9553	3.39819	10.8511	10.6457	11.4581
	14.6105	11.3727	8.2144	8.59189	9.08412	6.57907	3.83069	6.21777	4.68634	5.8332			38.8385	29.0608	25.4114	24.2046	28.3706	12.253	3.82294	11.0073	11.1965	11.0039
	14.623	11.6079	7.62676	8.25428	9.0036	6.38857	2.64923	4.77502	3.82549	5.3049		Mean MGC	38.6459	30.8945	24.3031	24.2796	27.463	13.4422	3.99312	10.6055	10.3238	11.1153
													Glycolytic Reserve (individual oligomycin value subtract the corresponding glucose value)
													LeGO473ox					LeGOctl
													4.89422	-0.923165	0.831141	-1.06056	4.61588	-0.794198	-1.65884	-1.9085	-1.72241	0.013166
													-7.54742	-10.1864	-4.60665	-8.66721	-4.73529	-6.05319	-2.2406	-2.83274	-3.61892	-3.65182
													-4.59484	-10.4338	0.111714	-7.42432	-0.091976	-4.01634	-1.76253	-2.581	-1.83809	-2.12188
												Mean GR	-2.41601	-7.18113	-1.22126	-5.71736	-0.070462	-3.62124	-1.88732	-2.44074	-2.39314	-1.92018
[truncated: 5 more columns]

## Sheet: Raw Data
Trial 1
	LeGO-473ox					LeGO-Ctl
Basal	21.373	22.0419	14.958	13.9994	17.6979	9.24252	3.92737	12.6945	15.6595	15.9116
	15.0915	15.8584	10.7977	11.6353	12.8262	7.88035	4.36165	12.3231	15.6771	12.5191
	16.6074	14.166	9.4934	12.2825	14.5758	7.50752	4.23365	12.5373	15.0139	9.74589
Glucose	66.115	62.4796	55.0456	50.9534	55.4314	48.1864	16.3892	57.3479	68.6679	61.631
	79.1566	78.9444	70.8103	69.7242	70.8878	64.1078	24.7385	74.9927	87.3999	74.3569
	78.5969	80.5714	69.9621	73.4305	76.5683	64.1087	23.0846	69.4401	80.224	71.3956
Oligomycin	91.16	88.4205	78.659	78.5168	88.5033	68.7741	23.2647	67.6108	82.2912	80.1643
	81.6079	75.83	62.376	68.4112	74.5054	60.3723	20.5605	65.0256	78.5529	73.8655
	60.9966	68.617	62.4826	65.21	71.209	57.9071	20.6946	62.1224	75.4012	68.6384
Deoxyglucose	50.9019	52.1369	43.8244	43.8189	47.5745	34.8208	10.766	36.6103	48.3993	44.362
	47.2873	49.5812	39.8593	39.5251	43.6118	34.6873	10.7484	36.5931	45.9487	43.3972
	37.084	43.4391	35.5477	36.8722	40.5394	31.2526	9.95204	33.495	42.0035	41.983
Trial 2
	LeGO-473ox					LeGO-Ctl
Basal	34.9898	44.7153	41.5766	36.037	38.2309	18.788	16.9802	6.19394	19.6424	10.6741
	30.0778	39.5113	34.5233	26.6664	36.1753	15.8475	16.8319	5.36305	18.6922	11.3919
	32.5092	39.9497	33.7372	26.6638	35.7325	15.2576	15.7549	4.73535	18.379	11.3495
Glucose	102.441	116.675	111.301	99.528	96.9823	65.4777	56.7959	25.0804	73.1003	47.1836
	107.568	111.101	102.363	93.0299	94.8518	76.3309	62.7459	29.2489	79.637	52.1117
	98.6636	101.199	92.7035	82.1731	87.4847	72.1893	57.6909	26.96	72.6417	46.83
Oligomycin	128.184	147.303	142.137	133.457	130.371	85.1582	68.8702	33.2135	88.1488	59.4556
	115.179	127.913	118.389	116.829	114.161	76.3665	62.4201	28.2465	78.6347	50.6757
	104.799	119.253	108.851	109.414	107.165	73.8541	58.9674	26.8724	75.7138	49.0074
Deoxyglucose	43.7832	53.2452	53.0287	50.049	45.9947	21.9071	22.5809	10.0844	27.3895	18.1813
	39.1103	47.4683	46.0853	42.7878	40.1812	20.9443	18.6371	7.42294	25.2811	13.4763
	36.3434	43.686	42.4368	39.6021	36.6775	20.4967	16.9562	6.76778	23.2626	12.1112
Trial 3
	LeGO-473ox					LeGO-Ctl
Baseline	7.01001	4.84258	4.83398	3.88611	4.61231	2.469	1.10069	2.23036	1.08869	4.04028
	6.71302	5.01337	4.18912	3.81036	4.66291	2.55058	2.21838	1.987	2.50629	3.56978
	6.62523	4.04906	4.57051	3.81762	4.56209	2.78989	1.32998	2.236	2.01241	4.10339
Oligomycin	29.0394	25.5198	20.2743	19.8249	19.9572	13.2375	6.38763	12.0689	10.0429	11.835
	34.8148	31.2328	21.4233	23.3898	23.5293	13.8405	4.83976	11.7256	10.8417	12.6268
	33.3771	29.895	19.5014	22.03	21.887	12.2559	4.20868	10.8194	9.64547	11.112
Fccp	31.8532	24.9797	20.7666	19.2391	22.6537	12.808	5.53981	10.9445	9.05749	11.8429
	30.4757	25.2737	18.6949	18.6023	20.763	10.5663	3.69461	10.0566	8.77132	10.4251
	30.7355	23.7912	19.5676	17.9291	21.8333	10.0834	3.30787	9.29868	8.59392	9.83272
Rotenone/Antimycin	9.60415	6.38109	6.46464	6.23172	6.55335	4.63035	3.10793	5.07733	3.83473	5.281
	8.39971	6.653	4.86516	4.74585	5.30678	3.55868	1.95783	3.66339	2.68101	3.51689
	8.40687	6.79063	4.51712	4.55936	5.25974	3.45564	1.354	2.81335	2.18853	3.19837
