# Supplementary material for: Correction: DNAJB1-PRKACA fusion protein-regulated LINC00473 promotes tumor growth and alters mitochondrial fitness in fibrolamellar carcinoma
Source: PLoS Genet. 2026 Feb 26;22(2):e1012054. doi: 10.1371/journal.pgen.1012054 (PMC12944757; doi:10.1371/journal.pgen.1012054)
Supplement: S5 File — This file includes the original quantitative data underlying Fig 5; (A) Fig 5A: Representative graph of extracellular acidification rate (ECAR) of FLC cells with stable LINC00473 overexpression (LeGO-473ox) and empty vector control (LeGO-Ctl). (B) Fig 5B: Quantification of glycolysis, glycolytic capacity and glycolytic reserve in LINC00473-overexpression (LeGO-473ox) FLC cells compared to empty-vector control (LeGO-Ctl). (C) Fig 5C: Representative graph of ECAR of FLC cells with stable LINC00473 knockdown (sh473) and non-targeting control (shCtl). (D) Fig 5D: Quantification of glycolysis, glycolytic capacity and glycolytic reserve in LINC00473-knockdown (sh473) FLC cells compared to non-targeting control (shCtl). (E) Fig 5E: Representative graph of oxygen consumption rate (OCR) of FLC cells with overexpression (LeGO-473ox) and control (LeGO-Ctl). (F) Fig 5F: Quantification of basal respiration, maximum respiration capacity, and spare respiratory capacity in LINC00473-overexpression (LeGO-473ox) FLC cells compared to empty-vector control (LeGO-Ctl). (G) Fig 5G: Representative graph of OCR of FLC cells with stable LINC00473 knockdown (sh473) and non-targeting control (shCtl). (H) Fig 5H: Quantification of basal respiration, maximum respiration capacity, and spare respiratory capacity in LINC00473-knockdown (sh473) FLC cells compared to non-targeting control (shCtl). (ZIP) [file pgen.1012054.s005.zip › Figure 5C. Representative graph of ECAR of LINC00473-knockdown.xlsx]

## Sheet: Figure5C
Time (minutes)	sh473					shCtl						Time (minutes)	sh473	SD	SE	shCtl	SD	SE
1.5032	40.3303	22.3235	6.36314	41.4214	42.0718	40.5868	43.15	52.863	46.0919	55.3783		1.5032	30.502	15.8055	7.06845	47.614	6.31393	2.82368
7.06918	35.8491	20.7828	5.95062	37.7384	36.0131	34.9998	36.9853	43.5225	36.2828	50.5134		7.06918	27.2668	13.7498	6.1491	40.4608	6.5151	2.91364
12.6308	34.9816	20.0595	4.67888	35.3026	34.7131	36.7286	34.8621	37.8395	36.2048	50.1813		12.6308	25.9471	13.5369	6.05389	39.1633	6.25161	2.7958
18.6286	99.4441	69.2184	28.9423	100.777	97.6046	110.141	106.394	107.719	111.79	117.528		18.6286	79.1972	30.9821	13.8556	110.714	4.34568	1.94345
24.5253	102.938	65.8957	28.459	91.6283	85.971	98.5106	81.929	82.202	89.2279	106.129		24.5253	74.9784	29.2675	13.0888	91.5996	10.5631	4.72395
30.4177	96.9974	59.0319	26.4173	81.1438	72.3735	86.2935	64.9209	68.2927	71.145	93.2107		30.4177	67.1928	26.6413	11.9143	76.7726	12.2973	5.49953
36.4199	136.438	81.5414	35.4149	128.872	126.443	121.97	118.012	118.236	125.176	149.14		36.4199	101.742	42.8875	19.1799	126.507	12.9922	5.81029
42.3153	127.932	70.402	30.3482	118.215	116.307	99.273	96.5507	84.553	85.7422	132.919		42.3153	92.6409	41.3356	18.4859	99.8076	19.6074	8.76872
48.2093	120.932	67.9537	29.0492	114.837	127.471	87.8283	87.1649	71.8454	71.552	124.386		48.2093	92.0486	42.302	18.918	88.5552	21.5326	9.62967
54.211	51.648	28.5898	11.0559	51.6902	59.6599	43.5754	42.6243	52.6397	50.439	54.0755		54.211	40.5288	20.1582	9.015	48.6708	5.25861	2.35172
60.1066	42.3116	19.9198	6.7964	42.621	43.4679	37.8756	34.9485	43.3106	41.1356	48.9524		60.1066	31.0233	16.7857	7.50678	41.2445	5.35446	2.39459
66.0032	38.8418	17.6372	5.28113	38.272	39.0118	34.6805	32.5253	39.2479	37.9628	45.5989		66.0032	27.8088	15.5537	6.95581	38.0031	5.00733	2.23934
