# Supplementary material for: Correction: DNAJB1-PRKACA fusion protein-regulated LINC00473 promotes tumor growth and alters mitochondrial fitness in fibrolamellar carcinoma
Source: PLoS Genet. 2026 Feb 26;22(2):e1012054. doi: 10.1371/journal.pgen.1012054 (PMC12944757; doi:10.1371/journal.pgen.1012054)
Supplement: S5 File — This file includes the original quantitative data underlying Fig 5; (A) Fig 5A: Representative graph of extracellular acidification rate (ECAR) of FLC cells with stable LINC00473 overexpression (LeGO-473ox) and empty vector control (LeGO-Ctl). (B) Fig 5B: Quantification of glycolysis, glycolytic capacity and glycolytic reserve in LINC00473-overexpression (LeGO-473ox) FLC cells compared to empty-vector control (LeGO-Ctl). (C) Fig 5C: Representative graph of ECAR of FLC cells with stable LINC00473 knockdown (sh473) and non-targeting control (shCtl). (D) Fig 5D: Quantification of glycolysis, glycolytic capacity and glycolytic reserve in LINC00473-knockdown (sh473) FLC cells compared to non-targeting control (shCtl). (E) Fig 5E: Representative graph of oxygen consumption rate (OCR) of FLC cells with overexpression (LeGO-473ox) and control (LeGO-Ctl). (F) Fig 5F: Quantification of basal respiration, maximum respiration capacity, and spare respiratory capacity in LINC00473-overexpression (LeGO-473ox) FLC cells compared to empty-vector control (LeGO-Ctl). (G) Fig 5G: Representative graph of OCR of FLC cells with stable LINC00473 knockdown (sh473) and non-targeting control (shCtl). (H) Fig 5H: Quantification of basal respiration, maximum respiration capacity, and spare respiratory capacity in LINC00473-knockdown (sh473) FLC cells compared to non-targeting control (shCtl). (ZIP) [file pgen.1012054.s005.zip › Figure 5D. Quantification of glycolysis, glycolytic capacity and glycolytic reserve in LINC00473-knockdown.xlsx]

## Sheet: Knockdown
Normalized data using total cell number using the celigo image cytometer
Trial 1												Trial 1												Trial	Group	Net Glycolysis Value	Max glycolytic capacity	Glycolytic Reserve		Group	Avg Net Glycolysis Value	pvalue	sig	SE		Group	Avg Max Glycolytic Capacity	pvalue	sig	SE		Group	Avg Glycolytic Reserve	pvalue	sig	SE			shCtl
	sh473					shCtl							Net glycolysis value (individual glucose value subtract the corresponding 2-DG value)											1	sh473	20.1912	67.6588	47.4676		shCtl	46.6709			2.76658		shCtl	49.1485			5.82508		shCtl	2.47762			4.83729		Glycolysis	46.6709
Basal	19.238	23.9215	29.0102	26.2656	14.0225	29.1252	26.9323	24.0697	23.1997	25.8454			Sh473					Sh-ctr								26.8675	61.8473	34.9798		sh473	32.0894	0.00981695	**	4.22562		sh473	60.6414	0.17168	FALSE	5.59		sh473	28.552	0.000702995	***	4.17671		Glycolytic Capacity	49.1485
	18.7247	22.707	23.8885	21.9009	13.534	23.4275	21.3084	15.0521	15.7704	18.5077			0.900916	4.30091	12.8852	6.20128	2.60563	16.0211	37.9618	27.6339	28.0118	19.4709				32.5452	61.7121	29.1669																				Glycolytic Reserve	2.47762
	18.4479	23.3684	24.4027	25.2255	12.6645	24.8958	26.0231	19.0651	18.5706	18.9811			20.1045	28.4112	35.035	25.4089	16.0922	46.0715	69.7366	45.7185	49.9452	47.448				23.2066	59.5212	36.3145
Glucose	78.2574	87.3795	92.1365	94.6094	50.2886	90.6752	106.095	78.2474	85.3593	86.4299			39.5682	47.8904	49.7153	38.0097	25.5161	62.8006	68.8752	35.8354	39.1136	49.6415				14.738	43.8904	29.1525
	96.3487	106.371	109.899	110.16	57.2372	121.403	130.33	90.7433	98.4262	105.953		Mean NGV	20.1912	26.8675	32.5452	23.2066	14.738	41.6311	58.8579	36.3959	39.0235	38.8535		2	sh473	55.5261	84.1669	28.6408
	104.303	114.544	116.552	113.426	61.1803	127.636	121.242	71.3484	81.5113	104.983																42.6664	51.2501	8.58371
Oligomycin	164.165	162.021	150.063	168.77	103.902	138.61	101.749	86.0843	94.5309	115			Maximum glycolytic capacity (individual oligomycin value substract corresponding 2-DG value)													20.2284	23.8929	3.66455
	131.762	130.129	128.737	133.585	79.9929	123.165	95.1888	76.9878	78.5579	97.5009			Sh473					Sh-ctr								46.9885	76.4471	29.4586
	125.384	121.085	127.289	124.783	72.2688	105.426	82.7767	49.9445	61.2321	89.0419			86.8083	78.9422	70.8116	80.362	56.2187	63.9554	33.6159	35.4708	37.1834	48.0409				37.9365	76.0271	38.0906
2-DG	77.3565	83.0785	79.2512	88.4081	47.683	74.6541	68.1329	50.6134	57.3475	66.959			55.5179	52.1686	53.873	48.8345	38.848	47.8338	34.5951	31.963	30.0768	38.9961		1	shCtl	41.6311	50.7933	9.1622
	76.2442	77.9601	74.8642	84.7509	41.1449	75.3311	60.5937	45.0248	48.481	58.5048			60.65	54.4312	60.4516	49.3669	36.6046	40.5906	30.4099	14.4315	18.8344	33.7007				58.8579	32.8736	-25.9842
	64.7344	66.6535	66.837	75.4159	35.6642	64.8352	52.3668	35.513	42.3977	55.3412		Mean MGC	67.6588	61.8473	61.7121	59.5212	43.8904	50.7933	32.8736	27.2884	28.6982	40.2459				36.3959	27.2884	-9.1075
																										39.0235	28.6982	-10.3253
													Glycolytic Reserve (individual oligomycin value subtract the corresponding glucose value)													38.8535	40.2459	1.39242
													Sh473					Sh-ctr						2	shCtl	59.6046	64.3132	4.70858
													85.9074	74.6413	57.9264	74.1608	53.6131	47.9344	-4.34594	7.8369	9.1716	28.57				47.7154	63.8765	16.1611
													35.4135	23.7574	18.838	23.4256	22.7558	1.76226	-35.1415	-13.7555	-19.8683	-8.45189				41.0052	46.4789	5.47368
													21.0818	6.54078	10.7363	11.3572	11.0885	-22.21	-38.4653	-21.4039	-20.2792	-15.9408				47.5417	50.9775	3.43579
												Mean GR	47.4676	34.9798	29.1669	36.3145	29.1525	9.1622	-25.9842	-9.1075	-10.3253	1.39242				56.0801	85.9395	29.8594
Trial 2												Trial 2
	sh473					shCtl							Net glycolysis value (individual glucose value subtract the corresponding 2-DG value)
Basal	40.3303	22.3235	6.36314	41.4214	42.0718	40.5868	43.15	52.863	46.0919	55.3783			Sh473					Sh-ctr
	35.8491	20.7828	5.95062	37.7384	36.0131	34.9998	36.9853	43.5225	36.2828	50.5134			47.7961	40.6287	17.8864	49.0865	37.9446	66.566	63.77	55.0794	61.3508	63.4522
	34.9816	20.0595	4.67888	35.3026	34.7131	36.7286	34.8621	37.8395	36.2048	50.1813			60.6265	45.9759	21.6626	49.0072	42.5031	60.6349	46.9805	38.8914	48.0922	57.1763
Glucose	99.4441	69.2184	28.9423	100.777	97.6046	110.141	106.394	107.719	111.79	117.528			58.1557	41.3947	21.1361	42.8719	33.3617	51.613	32.3957	29.0448	33.1822	47.6118
	102.938	65.8957	28.459	91.6283	85.971	98.5106	81.929	82.202	89.2279	106.129		Mean NGV	55.5261	42.6664	20.2284	46.9885	37.9365	59.6046	47.7154	41.0052	47.5417	56.0801
	96.9974	59.0319	26.4173	81.1438	72.3735	86.2935	64.9209	68.2927	71.145	93.2107
Oligomycin	136.438	81.5414	35.4149	128.872	126.443	121.97	118.012	118.236	125.176	149.14			Maximum glycolytic capacity (individual oligomycin value substract corresponding 2-DG value)
	127.932	70.402	30.3482	118.215	116.307	99.273	96.5507	84.553	85.7422	132.919			Sh473					Sh-ctr
	120.932	67.9537	29.0492	114.837	127.471	87.8283	87.1649	71.8454	71.552	124.386			84.79	52.9517	24.3589	77.1822	66.7827	78.3945	75.3877	65.5968	74.7369	95.0649
Deoxyglucose	51.648	28.5898	11.0559	51.6902	59.6599	43.5754	42.6243	52.6397	50.439	54.0755			85.6202	50.4823	23.5518	75.5944	72.8391	61.3973	61.6022	41.2424	44.6065	83.9668
	42.3116	19.9198	6.7964	42.621	43.4679	37.8756	34.9485	43.3106	41.1356	48.9524			82.0905	50.3164	23.768	76.5648	88.4595	53.1478	54.6396	32.5975	33.5891	78.7868
	38.8418	17.6372	5.28113	38.272	39.0118	34.6805	32.5253	39.2479	37.9628	45.5989		Mean MGC	84.1669	51.2501	23.8929	76.4471	76.0271	64.3132	63.8765	46.4789	50.9775	85.9395
													Glycolytic Reserve (individual oligomycin value subtract the corresponding glucose value)
													Sh473					Sh-ctr
													36.994	12.323	6.47254	28.0958	28.8381	11.8285	11.6177	10.5174	13.3861	31.6127
													24.9937	4.50634	1.8892	26.5871	30.3361	0.762402	14.6217	2.351	-3.4857	26.7905
													23.9348	8.92177	2.63191	33.6929	55.0978	1.53486	22.2439	3.55266	0.406971	31.175
												Mean GR	28.6408	8.58371	3.66455	29.4586	38.0906	4.70858	16.1611	5.47368	3.43579	29.8594
[truncated: 5 more columns]

## Sheet: Raw Data
Trial 1
	sh473					shCtl
Basal	15.3037	19.4874	22.5934	20.9386	10.8564	22.5511	20.3638	18.7431	17.8907	21.1886
	14.8953	18.4981	18.6046	17.4592	10.4782	18.1394	16.1115	11.7211	12.1615	15.173
	14.6752	19.0368	19.005	20.1095	9.80495	19.2763	19.6763	14.846	14.3209	15.5611
Glucose	62.253	71.1828	71.7568	75.4217	38.9339	70.208	80.2193	60.9312	65.8257	70.857
	76.6444	86.6543	85.5906	87.8183	44.3136	93.9996	98.544	70.6618	75.9023	86.8622
	82.9717	93.312	90.7721	90.4217	47.3664	98.8258	91.6723	55.559	62.8583	86.0669
Oligomycin	130.591	131.989	116.87	134.542	80.4417	107.323	76.9333	67.0338	72.8985	94.2792
	104.815	106.008	100.262	106.493	61.9313	95.3641	71.9732	59.9504	60.5807	79.9332
	99.7421	98.6404	99.1337	99.4756	55.9512	81.6291	62.5883	38.8918	47.2198	72.9983
Deoxyglucose	61.5363	67.6791	61.7217	70.4781	36.9166	57.8032	51.516	39.4127	44.2241	54.8943
	60.6515	63.5094	58.305	67.5626	31.8548	58.3274	45.8155	35.0608	37.3866	47.9634
	51.4956	54.2986	52.0533	60.1208	27.6116	50.2006	39.5951	27.654	32.6954	45.3698
Trial 2
	sh473					shCtl
Basal	46.1645	24.2931	6.63192	44.8092	45.517	41.8868	45.805	56.759	49.3165	52.708
	41.035	22.6165	6.20198	40.8251	38.9622	36.1209	39.261	46.7301	38.8212	48.0777
	40.042	21.8293	4.87652	38.19	37.5557	37.905	37.0072	40.6283	38.7377	47.7616
Glucose	113.83	75.3256	30.1649	109.019	105.597	113.669	112.941	115.658	119.611	111.86
	117.829	71.7097	29.6611	99.1225	93.0112	101.666	86.9701	88.2603	95.4702	101.011
	111.029	64.2403	27.5331	87.7806	78.3001	89.0574	68.9155	73.3259	76.1223	88.716
Oligomycin	156.175	88.7358	36.9108	139.413	136.797	125.877	125.273	126.951	133.933	141.949
	146.438	76.6136	31.6301	127.884	125.831	102.453	102.491	90.7845	91.7407	126.51
	138.426	73.9492	30.2762	124.229	137.91	90.6415	92.5281	77.1404	76.5577	118.388
Deoxyglucose	59.1194	31.1122	11.5229	55.918	64.5455	44.9712	45.247	56.5193	53.9677	51.468
	48.4324	21.6773	7.08348	46.107	47.0275	39.0888	37.0989	46.5026	44.0135	46.5919
	44.4606	19.1934	5.50421	41.4022	42.2064	35.7913	34.5265	42.1405	40.6187	43.4001
