# Supplementary material for: Correction: DNAJB1-PRKACA fusion protein-regulated LINC00473 promotes tumor growth and alters mitochondrial fitness in fibrolamellar carcinoma
Source: PLoS Genet. 2026 Feb 26;22(2):e1012054. doi: 10.1371/journal.pgen.1012054 (PMC12944757; doi:10.1371/journal.pgen.1012054)
Supplement: S5 File — This file includes the original quantitative data underlying Fig 5; (A) Fig 5A: Representative graph of extracellular acidification rate (ECAR) of FLC cells with stable LINC00473 overexpression (LeGO-473ox) and empty vector control (LeGO-Ctl). (B) Fig 5B: Quantification of glycolysis, glycolytic capacity and glycolytic reserve in LINC00473-overexpression (LeGO-473ox) FLC cells compared to empty-vector control (LeGO-Ctl). (C) Fig 5C: Representative graph of ECAR of FLC cells with stable LINC00473 knockdown (sh473) and non-targeting control (shCtl). (D) Fig 5D: Quantification of glycolysis, glycolytic capacity and glycolytic reserve in LINC00473-knockdown (sh473) FLC cells compared to non-targeting control (shCtl). (E) Fig 5E: Representative graph of oxygen consumption rate (OCR) of FLC cells with overexpression (LeGO-473ox) and control (LeGO-Ctl). (F) Fig 5F: Quantification of basal respiration, maximum respiration capacity, and spare respiratory capacity in LINC00473-overexpression (LeGO-473ox) FLC cells compared to empty-vector control (LeGO-Ctl). (G) Fig 5G: Representative graph of OCR of FLC cells with stable LINC00473 knockdown (sh473) and non-targeting control (shCtl). (H) Fig 5H: Quantification of basal respiration, maximum respiration capacity, and spare respiratory capacity in LINC00473-knockdown (sh473) FLC cells compared to non-targeting control (shCtl). (ZIP) [file pgen.1012054.s005.zip › Figure 5E. Representative graph of OCR of LINC00473-overexpression.xlsx]

## Sheet: Figure5E
Time (minutes)	LeGO-473ox					LeGO-Ctl						Time (minutes)	LeGO-473ox	SD	SE	LeGO-Ctl	SD	SE
1.50121	85.6427	41.4373	62.2992	43.6507	51.6321	34.5138	38.9477	45.6424	30.3198	42.6625		1.50121	56.9324	18.0116	8.05505	38.4173	6.15045	2.75056
7.98033	83.5717	37.8616	62.0126	40.3856	50.3427	33.4569	39.9217	44.7215	29.8112	41.6634		7.98033	54.8348	18.6707	8.34979	37.915	6.12274	2.73817
14.4546	84.6425	37.6732	61.6885	41.0854	49.7329	30.9269	37.4392	43.833	28.0433	39.0965		14.4546	54.9645	19.0064	8.49994	35.8678	6.36343	2.84581
19.4735	33.9787	19.8364	24.3048	20.6195	22.22	17.0228	25.6709	18.9254	16.302	17.8726		19.4735	24.1919	5.73182	2.56335	19.1587	3.76964	1.68583
24.1985	31.7122	18.1983	23.5538	19.135	21.4795	15.0205	30.3142	17.413	12.5535	16.9994		24.1985	22.8157	5.39316	2.4119	18.4601	6.90053	3.08601
28.9212	30.1129	17.2983	23.5651	19.9026	22.0353	12.1231	26.8587	16.5094	13.458	15.9946		28.9212	22.5828	4.82381	2.15727	16.9888	5.80463	2.59591
33.7426	90.2929	40.6356	70.2965	41.5939	53.705	25.2063	36.2591	36.3352	30.6034	36.5008		33.7426	59.3048	21.0633	9.41981	32.981	5.0121	2.24148
38.4653	75.0181	39.4583	58.7282	35.5414	50.6517	27.0759	41.0612	33.3417	28.5389	36.0601		38.4653	51.8796	15.8511	7.08883	33.2156	5.68391	2.54192
43.1862	77.4689	38.4246	55.992	34.8562	47.6831	24.9861	39.9963	35.1611	28.7082	33.2488		43.1862	50.885	16.9943	7.60007	32.4201	5.80175	2.59462
48.0006	21.8045	17.2054	18.1722	15.2907	16.6813	11.0531	23.4527	9.33346	12.5288	12.1531		48.0006	17.8308	2.45314	1.09708	13.7042	5.58912	2.49953
52.721	18.4143	12.8073	16.3521	12.2523	14.7563	10.9366	25.2233	10.3939	11.236	11.2077		52.721	14.9164	2.54301	1.13727	13.7995	6.39505	2.85995
57.4472	18.8063	9.75311	14.5965	11.4724	13.1804	8.17989	25.2749	9.38606	9.24414	9.09536		57.4472	13.5618	3.44937	1.5426	12.2361	7.30413	3.26651
