# Supplementary material for: Correction: DNAJB1-PRKACA fusion protein-regulated LINC00473 promotes tumor growth and alters mitochondrial fitness in fibrolamellar carcinoma
Source: PLoS Genet. 2026 Feb 26;22(2):e1012054. doi: 10.1371/journal.pgen.1012054 (PMC12944757; doi:10.1371/journal.pgen.1012054)
Supplement: S5 File — This file includes the original quantitative data underlying Fig 5; (A) Fig 5A: Representative graph of extracellular acidification rate (ECAR) of FLC cells with stable LINC00473 overexpression (LeGO-473ox) and empty vector control (LeGO-Ctl). (B) Fig 5B: Quantification of glycolysis, glycolytic capacity and glycolytic reserve in LINC00473-overexpression (LeGO-473ox) FLC cells compared to empty-vector control (LeGO-Ctl). (C) Fig 5C: Representative graph of ECAR of FLC cells with stable LINC00473 knockdown (sh473) and non-targeting control (shCtl). (D) Fig 5D: Quantification of glycolysis, glycolytic capacity and glycolytic reserve in LINC00473-knockdown (sh473) FLC cells compared to non-targeting control (shCtl). (E) Fig 5E: Representative graph of oxygen consumption rate (OCR) of FLC cells with overexpression (LeGO-473ox) and control (LeGO-Ctl). (F) Fig 5F: Quantification of basal respiration, maximum respiration capacity, and spare respiratory capacity in LINC00473-overexpression (LeGO-473ox) FLC cells compared to empty-vector control (LeGO-Ctl). (G) Fig 5G: Representative graph of OCR of FLC cells with stable LINC00473 knockdown (sh473) and non-targeting control (shCtl). (H) Fig 5H: Quantification of basal respiration, maximum respiration capacity, and spare respiratory capacity in LINC00473-knockdown (sh473) FLC cells compared to non-targeting control (shCtl). (ZIP) [file pgen.1012054.s005.zip › Figure 5F. Quantification of Basal Respiration, Max Respiration Capacity, Spare Respiration Capacity in LINC00473-overexpression.xlsx]

## Sheet: Overexpression
Normalized data using total cell number using the celigo image cytometer
Trial 1												Mean Basal Respiration	LeGO473ox					LeGOctl						Trial	Group	Mean Basal Respiration	Mean Maximum Respiration Capacity	Mean Spare Respiration Capacity			Group	Basal Respiration	pvalue	sig	SE		Group	Maximum Respiration Capacity	pvalue	sig	SE		Group	Spare Respiration Capacity	pvalue	sig	SE
	LeGO473ox					LeGOctl							409.645	617.514	404.241	405.751	249.313	223.102	282.299	405.805	426.943	430.117		1	LeGO473ox	391.417	303.305	-88.1119			LeGOctl	274.228			26.7707		LeGOctl	267.396			34.8696		LeGOctl	-6.832			17.4874		Basal Respiration
Baseline	462.04	673.056	503.241	471.213	338.502	275.824	365.946	471.444	489.909	496.727			394.69	555.856	390.588	355.48	250.872	222.876	285.975	394.208	408.745	416.837				568.207	566.253	-1.95389			LeGO473ox	342.708	0.0627064	FALSE	23.7647		LeGO473ox	307.483	0.45634	FALSE	41.3889		LeGO473ox	-35.2251	0.383173	FALSE	27.7965		Maximum Respiration Capacity
	427.654	627.336	480.493	422	316.632	261.579	354.137	456.921	472.754	481.784			369.916	531.25	371.815	353.206	229.165	216.401	279.634	383.616	396.24	404.081				388.881	325.903	-62.9783																					Spare Respiration Capacity
	408.576	610.424	465.672	412.598	294.339	252.903	349.77	451.718	466.203	476.619			391.417	568.207	388.881	371.479	243.117	220.793	282.636	394.543	410.643	417.012				371.479	286.203	-85.2763
Oligomycin	126.447	185.089	176.586	127.834	137.403	84.3273	123.298	121.593	120.921	122.798																243.117	216.519	-26.5978
	115.021	183.862	171.099	136.597	133.935	81.4455	116.049	123.441	125.515	127.45														2	LeGO473ox	333.872	180.601	-153.271
	114.276	197.402	179.482	139.021	131.734	77.377	119.004	131.056	135.422	136.976		Mean Respiration Capacity	LeGO473ox					LeGOctl								325.138	165.087	-160.051
Fccp	405.87	656.919	476.891	402.591	321.627	297.184	469.066	462.459	474.17	540.634			353.475	601.377	377.891	337.128	232.437	244.462	385.419	396.82	411.204	474.024				240.372	115.279	-125.093
	317.138	628.45	398.708	335.442	287.971	309.877	462.393	417.303	440.298	507.243			284.174	556.97	308.803	268.922	222.21	271.174	394.231	354.59	376.289	442.296				273.154	140.661	-132.492
	310.926	619.586	384.873	311.949	260.082	347.179	444.093	438.062	458.118	539.433			272.267	540.412	291.015	252.558	194.909	310.677	373.958	369.96	388.155	466.896				239.336	148.365	-90.971
Rotenone/Antimycin	52.395	55.5417	99.0007	65.4621	89.1892	52.7222	83.6478	65.639	62.9658	66.6103			303.305	566.253	325.903	286.203	216.519	275.438	384.536	373.79	391.883	461.072		3	LeGO473ox	436.547	541.474	104.927
	32.9638	71.4796	89.9057	66.5198	65.7607	38.7026	68.1619	62.7126	64.0085	64.9467																305.816	394.733	88.9165
	38.6594	79.174	93.8575	59.3915	65.1735	36.502	70.1353	68.1021	69.9636	72.5371																348.158	471.602	123.444
												Mean Spare Respiration Capacity	LeGO473ox					LeGOctl								excluded well	excluded well	excluded well
													-56.1702	-16.1374	-26.35	-68.6221	-16.8754	21.3602	103.12	-8.98484	-15.7393	43.9073				332.412	448.77	116.358
													-110.516	1.11416	-81.7851	-86.5581	-28.6616	48.2981	108.256	-39.6179	-32.4561	25.4595		1	LeGOctl	220.793	275.438	54.6446
													-97.6492	9.16158	-80.7996	-100.649	-34.2565	94.2756	94.3234	-13.6564	-8.08491	62.814				282.636	384.536	101.9
													-88.1119	-1.95389	-62.9783	-85.2763	-26.5978	54.6446	101.9	-20.753	-18.7601	44.0603				394.543	373.79	-20.753
																										410.643	391.883	-18.7601
Trial 2																										417.012	461.072	44.0603
	LeGO473ox					LeGOctl						Mean Basal Respiration	LeGO473ox					LeGOctl						2	LeGOctl	104.546	78.9856	-25.5605
Baseline	384.025	380.006	377.12	324.888	299.818	144.346	310.121	95.6621	243.401	293.098			379.669	338.255	180.547	299.866	244.994	102.425	265.188	60.4263	213.334	255.922				258.36	128.25	-130.109
	311.081	366.286	413.518	319.201	290.501	141.155	297.263	96.1955	234.838	284.895			300.884	319.496	328.718	240.94	242.475	107.204	257.324	66.5575	207.031	247.972				64.9879	52.4748	-12.5131
	331.267	361.521	409.728	313.223	280.93	135.516	292.338	93.577	230.156	281.23			321.063	317.663	211.85	278.655	230.539	104.01	252.566	67.9797	201.113	246.647				207.159	112.844	-94.3157
Oligomycin	42.8623	110.056	230.872	93.4934	105.538	65.4172	96.9607	49.0422	64.5356	83.1599			333.872	325.138	240.372	273.154	239.336	104.546	258.36	64.9879	207.159	250.18				250.18	139.757	-110.423
	70.7724	118.731	226.74	104.285	112.844	61.9739	99.6968	46.9484	71.3336	88.9795														3	LeGOctl	325.601	299.913	-25.6879
	82.9859	126.448	232.797	112.379	112.402	61.4957	103.973	47.2641	77.686	96.2241																289.52	304.758	15.2379
Fccp	209.333	222.585	303.71	165.288	201.97	109.885	171.797	78.752	133.705	180.645		Mean Respiration Capacity	LeGO473ox					LeGOctl								268.772	304.951	36.1794
	171.912	201.643	287.69	183.337	200.02	117.432	166.135	82.4934	142.503	167.775			204.978	180.833	107.137	140.266	147.146	67.9636	126.864	43.5162	103.638	143.47				289.321	327.884	38.5623
	185.315	203.433	233.686	211.21	196.346	117.019	171.462	86.65	149.24	179.534			161.715	154.854	202.89	105.076	151.994	83.4807	126.196	52.8554	114.696	130.852				329.338	374.396	45.0586
Rotenone/Antimycin	4.35556	41.7514	196.573	25.0221	54.824	41.921	44.933	35.2358	30.0666	37.1755			175.111	159.575	35.8086	176.642	145.955	85.5126	131.691	61.0527	120.197	144.95			This analysis removed one well (well #4) because it was a clear outlier with values >2X to >5X than the mean, resulting in a SE of 55 (SE was reduced to 25 after removal of well #4)
	10.1966	46.7898	84.7993	78.261	48.0262	33.9509	39.9392	29.638	27.8068	36.9228			180.601	165.087	115.279	140.661	148.365	78.9856	128.25	52.4748	112.844	139.757
	10.2039	43.858	197.878	34.5674	50.3915	31.506	39.7717	25.5973	29.0431	34.5833
												Mean Spare Respiration Capacity	LeGO473ox					LeGOctl
													-174.692	-157.421	-73.4099	-159.6	-97.8479	-34.4612	-138.324	-16.9101	-109.696	-112.453
													-139.169	-164.642	-125.828	-135.864	-90.4812	-23.7232	-131.128	-13.7021	-92.335	-117.12
													-145.952	-158.089	-176.042	-102.013	-84.584	-18.4972	-120.876	-6.927	-80.9159	-101.697
													-153.271	-160.051	-125.093	-132.492	-90.971	-25.5605	-130.109	-12.5131	-94.3157	-110.423
Trial 3
	LeGO473ox					LeGOctl						Mean Basal Respiration	LeGO473ox					LeGOctl
Baseline	510.582	371.053	408.795	151.283	397.662	398.61	338.254	315.634	334.496	374.58			449.767	309.721	379.542	113.767	347.615	330.728	297.286	266.389	292.719	338.822
	505.912	368.653	354.526	138.368	392.046	391.094	335.407	317.341	336.522	374.872			444.989	308.657	323.888	102.29	334.747	328.482	291.907	274.773	293.064	331.874
	479.764	358.831	374.367	119.889	381.051	381.109	324.362	309.706	329.259	367.817			414.887	299.07	341.045	84.1303	314.874	317.593	279.368	265.154	282.182	317.317
Oligomycin	140.09	122.17	95.4824	73.5363	116.123	122.02	94.0829	92.0785	90.2231	95.5816			436.547	305.816	348.158	100.062	332.412	325.601	289.52	268.772	289.321	329.338
	138.823	119.758	92.6847	74.3658	124.363	131.197	103.075	98.5961	99.1966	109.426
	147.596	125.623	101.899	70.8335	133.095	135.75	107.446	103.282	107.444	119.165
Fccp	709.472	490.688	565.981	117.126	535.163	334.574	372.495	369.506	376.805	446.965		Mean Respiration Capacity	LeGO473ox					LeGOctl
	551.501	441.385	483.017	99.2378	509.359	360.458	335.004	342.048	371.42	412.553			648.657	429.356	536.728	79.6092	485.117	266.692	331.526	320.261	335.028	411.207
	550.065	433.214	459.022	91.5524	475.311	398.718	336.238	339.664	367.74	392.925			490.578	381.389	452.379	63.16	452.06	297.845	291.504	299.481	327.962	369.556
Rotenone/Antimycin	60.8153	61.3318	29.2531	37.5168	50.0466	67.882	40.9682	49.2451	41.7773	35.7581			485.188	373.453	425.7	55.7938	409.133	335.202	291.244	295.113	320.662	342.425
	60.9228	59.996	30.6381	36.0778	57.2993	62.6122	43.4993	42.5678	43.4579	42.9978			541.474	394.733	471.602	66.1877	448.77	299.913	304.758	304.951	327.884	374.396
	64.8772	59.7611	33.3217	35.7586	66.1776	63.5153	44.9945	44.5512	47.0779	50.5001
	This analysis removed one well (well #4) because it was a clear outlier with values >2X to >5X than the mean, resulting in a SE of 55 (SE was reduced to 25 after removal of well #4)
												Mean Spare Respiration Capacity	LeGO473ox					LeGOctl
													198.89	119.636	157.186	-34.1574	137.501	-64.036	34.2407	53.8717	42.3091	72.3853
													45.5893	72.7316	128.491	-39.1303	117.313	-30.6366	-0.403125	24.7075	34.8977	37.6818
													70.3013	74.3824	84.655	-28.3365	94.2591	17.6089	11.8763	29.9589	38.4802	25.1087
													104.927	88.9165	123.444	-33.8747	116.358	-25.6879	15.2379	36.1794	38.5623	45.0586
													This analysis removed one well (well #4) because it was a clear outlier with values >2X to >5X than the mean, resulting in a SE of 55 (SE was reduced to 25 after removal of well #4)
[truncated: 6 more columns]

## Sheet: Raw Data
Trial 1
	LeGO473ox					LeGOctl
Baseline	100.563	191.361	131.715	122.209	77.4493	230.166	345.856	482.696	479.882	451.144
	93.0789	178.362	125.761	109.446	72.4455	218.279	334.695	467.826	463.078	437.572
	88.9265	173.554	121.882	107.007	67.3447	211.039	330.567	462.499	456.662	432.881
Oligomycin	27.5212	52.6238	46.2185	33.1538	31.4378	70.3683	116.529	124.495	118.446	111.53
	25.0343	52.275	44.7823	35.4264	30.6443	67.9636	109.678	126.388	122.946	115.754
	24.8723	56.1247	46.9764	36.055	30.1408	64.5685	112.47	134.184	132.65	124.407
Fccp	88.3376	186.773	124.818	104.412	73.5882	247.99	443.315	473.496	464.465	491.022
	69.0251	178.679	104.355	86.9968	65.8877	258.582	437.007	427.262	431.286	460.695
	67.6731	176.159	100.734	80.904	59.5068	289.709	419.712	448.517	448.742	489.931
Rotenone/Antimycin	11.4038	15.7914	25.9118	16.9776	20.4065	43.9949	79.0555	67.2056	61.6771	60.4977
	7.17458	20.3229	23.5313	17.2519	15.0461	32.296	64.4198	64.2093	62.6985	58.9868
	8.41423	22.5105	24.5656	15.4032	14.9117	30.4597	66.2848	69.7275	68.5317	65.8806
Trial 2
	LeGO473ox					LeGOctl
Baseline	111.04	112.661	110.174	95.0871	80.263	111.214	253.57	79.7513	225.69	248.849
	89.9481	108.593	120.808	93.4226	77.7688	108.756	243.056	80.1959	217.75	241.884
	95.785	107.18	119.701	91.6729	75.2067	104.411	239.029	78.013	213.409	238.773
Oligomycin	12.3935	32.6284	67.4485	27.3633	28.2532	50.4021	79.2797	40.8853	59.8397	70.6052
	20.4636	35.2004	66.2414	30.5216	30.2091	47.7491	81.5168	39.1398	66.143	75.5462
	23.9951	37.4881	68.0109	32.8906	30.0906	47.3806	85.0135	39.403	72.0332	81.6971
Fccp	60.5281	65.9898	88.7279	48.3759	54.0686	84.6628	140.47	65.6537	123.976	153.373
	49.7078	59.7813	84.0477	53.6584	53.5465	90.4777	135.84	68.7728	132.134	142.446
	53.5833	60.3118	68.2707	61.8162	52.5631	90.1593	140.196	72.2381	138.381	152.429
Rotenone/Antimycin	1.2594	12.3781	57.4282	7.32338	14.6767	32.2989	36.7393	29.3752	27.8788	31.5631
	2.94832	13.8718	24.7739	22.9052	12.8569	26.1582	32.6561	24.7085	25.7834	31.3485
	2.95042	13.0026	57.8093	10.1171	13.4901	24.2744	32.5192	21.3399	26.9297	29.3622
Trial 3
	LeGO473ox					LeGOctl
Baseline	330.402	255.938	291.595	98.0382	239.721	312.138	285.273	289.059	287.768	318.735
	327.38	254.283	252.885	89.6685	236.336	306.252	282.872	290.622	289.511	318.983
	310.46	247.508	267.037	77.6932	229.708	298.433	273.557	283.63	283.263	312.98
Oligomycin	90.6535	84.2683	68.108	47.6547	70.002	95.5497	79.3467	84.3259	77.6193	81.3316
	89.8338	82.6045	66.1124	48.1923	74.9692	102.736	86.93	90.2947	85.3392	93.1122
	95.511	86.6497	72.6849	45.9032	80.2329	106.301	90.6164	94.586	92.4346	101.399
Fccp	459.105	338.458	403.717	75.9028	322.61	261.993	314.151	338.395	324.167	380.329
	356.881	304.45	344.538	64.3104	307.055	282.262	282.532	313.25	319.534	351.047
	355.952	298.814	327.422	59.33	286.53	312.222	283.573	311.066	316.368	334.345
Rotenone/Antimycin	39.3541	42.3043	20.8664	24.3125	30.1694	53.156	34.5514	45.0989	35.9412	30.4271
	39.4237	41.3829	21.8543	23.38	34.5415	49.0295	36.686	38.9837	37.387	36.5874
	41.9826	41.2209	23.7685	23.1731	39.8936	49.7366	37.947	40.8002	40.5013	42.9712
