# Supplementary material for: Correction: DNAJB1-PRKACA fusion protein-regulated LINC00473 promotes tumor growth and alters mitochondrial fitness in fibrolamellar carcinoma
Source: PLoS Genet. 2026 Feb 26;22(2):e1012054. doi: 10.1371/journal.pgen.1012054 (PMC12944757; doi:10.1371/journal.pgen.1012054)
Supplement: S5 File — This file includes the original quantitative data underlying Fig 5; (A) Fig 5A: Representative graph of extracellular acidification rate (ECAR) of FLC cells with stable LINC00473 overexpression (LeGO-473ox) and empty vector control (LeGO-Ctl). (B) Fig 5B: Quantification of glycolysis, glycolytic capacity and glycolytic reserve in LINC00473-overexpression (LeGO-473ox) FLC cells compared to empty-vector control (LeGO-Ctl). (C) Fig 5C: Representative graph of ECAR of FLC cells with stable LINC00473 knockdown (sh473) and non-targeting control (shCtl). (D) Fig 5D: Quantification of glycolysis, glycolytic capacity and glycolytic reserve in LINC00473-knockdown (sh473) FLC cells compared to non-targeting control (shCtl). (E) Fig 5E: Representative graph of oxygen consumption rate (OCR) of FLC cells with overexpression (LeGO-473ox) and control (LeGO-Ctl). (F) Fig 5F: Quantification of basal respiration, maximum respiration capacity, and spare respiratory capacity in LINC00473-overexpression (LeGO-473ox) FLC cells compared to empty-vector control (LeGO-Ctl). (G) Fig 5G: Representative graph of OCR of FLC cells with stable LINC00473 knockdown (sh473) and non-targeting control (shCtl). (H) Fig 5H: Quantification of basal respiration, maximum respiration capacity, and spare respiratory capacity in LINC00473-knockdown (sh473) FLC cells compared to non-targeting control (shCtl). (ZIP) [file pgen.1012054.s005.zip › Figure 5G. Representative graph of OCR of LINC00473-knockdown.xlsx]

## Sheet: Figure5G
Time (minutes)	sh473					shCtl						Time (minutes)	sh473	SD	SE	shCtl	SD	SE
1.50057	344.011	353.494	356.625	334.425	265.575	365.725	441.492	507.992	321.084	345.85		1.50057	330.826	37.4965	16.7689	396.429	76.9006	34.391
7.9656	329.661	343.672	341.746	325.292	255.481	340.592	417.047	484.909	300.693	324.089		7.9656	319.17	36.4482	16.3001	373.466	76.0485	34.0099
14.4252	324.961	336.597	337.292	322.323	251.554	335.937	408.75	474.137	295.498	316.741		14.4252	314.545	35.849	16.0322	366.213	73.861	33.0317
19.4177	91.7311	104.178	100.239	104.997	82.3649	124.183	132.424	151.573	118.018	111.455		19.4177	96.702	9.58486	4.28648	127.531	15.5091	6.9359
24.1215	94.0327	105.831	102.907	105.999	85.1017	123.82	133.347	152.081	116.578	109.808		24.1215	98.7743	9.06222	4.05275	127.127	16.4587	7.36055
28.8257	98.109	111.226	105.28	110.228	85.3622	125.924	136.268	163.323	115.698	113.596		28.8257	102.041	10.6714	4.7724	130.962	20.2199	9.0426
33.6234	534.243	563.603	565.8	519.423	392.973	417.128	505.717	566.225	296.331	377.825		33.6234	515.208	71.1038	31.7986	432.645	106.078	47.4397
38.3289	494.829	510.708	520.493	463.067	360.526	321.559	365.483	400.657	247.28	322.702		38.3289	469.925	64.915	29.0309	331.536	57.4604	25.6971
43.0368	452.616	483.202	489.841	434.141	313.13	306.328	340.298	409.068	249.196	286.535		43.0368	434.586	71.5777	32.0105	318.285	60.5197	27.0652
47.8325	31.1708	40.2671	34.4904	45.5305	32.4454	56.8068	50.6302	50.1949	62.3791	41.9744		47.8325	36.7808	6.00469	2.68538	52.3971	7.6761	3.43286
52.5374	34.8707	51.7354	38.8212	47.9287	36.5891	56.1526	52.9471	58.5858	60.4404	45.939		52.5374	41.989	7.41849	3.31765	54.813	5.69927	2.54879
57.2431	39.6625	56.9831	45.7503	53.9737	37.0217	57.5516	55.9929	62.8337	60.5584	47.4861		57.2431	46.6783	8.69976	3.89065	56.8845	5.88344	2.63115
