# Supplementary material for: Correction: DNAJB1-PRKACA fusion protein-regulated LINC00473 promotes tumor growth and alters mitochondrial fitness in fibrolamellar carcinoma
Source: PLoS Genet. 2026 Feb 26;22(2):e1012054. doi: 10.1371/journal.pgen.1012054 (PMC12944757; doi:10.1371/journal.pgen.1012054)
Supplement: S6 File — This file includes the original quantitative data underlying Fig 6A-B. Tumor length and width data are expressed in mm units and tumor volume as mm3. (XLSX) [file pgen.1012054.s006.xlsx]

## Sheet: Raw Data
Trial 1					2022-09-19					2022-09-22					2022-09-26					2022-09-29					2022-10-03					2022-10-05					2022-10-07					2022-10-11
Mouse #	Ear Punch	Sex	Mouse Strain	Group	BW (g)	Tumor (L)	Tumor (W)	Tumor Vol (mm^3)	Notes	BW (g)	Tumor (L)	Tumor (W)	Tumor Vol (mm^3)	Notes	BW (g)	Tumor (L)	Tumor (W)	Tumor Vol (mm^3)	Notes	BW (g)	Tumor (L)	Tumor (W)	Tumor Vol (mm^3)	Notes	BW (g)	Tumor (L)	Tumor (W)	Tumor Vol (mm^3)	Notes	BW (g)	Tumor (L)	Tumor (W)	Tumor Vol (mm^3)	Notes	BW (g)	Tumor (L)	Tumor (W)	Tumor Vol (mm^3)	Notes	BW (g)	Tumor (L)	Tumor (W)	Tumor Vol (mm^3)	Notes
1-101	NP	F	NSG	LeGO-473ox	25.7	NPT	NPT	NPT		23.8	NPT	NPT	NPT		24.3	NPT	NPT	—		24.6	NPT	NPT	—		25	4	2	8		25	6	4	48		25.5	9	7	220.5		25.9	19	10	950
1-102	RP	F	NSG	LeGO-473ox	26.4	NPT	NPT	NPT		26	NPT	NPT	NPT		25.9	ROI	ROI	—		26.6	ROI	ROI	—		26.9	3	3	13.5		26.5	6	5	75		27.3	8	6	144		28.4	16	11	968
1-103	LP	F	NSG	LeGO Ctl	22.9	NPT	NPT	NPT		21.9	NPT	NPT	NPT		21	2	2	4		23.2	4	4	32		22.6	7	5.5	105.875		22.6	8	6	144		23.1	10	8	320		23.8	17	11.5	1124.12
1-104	RR	F	NSG	LeGO Ctl	25.9	NPT	NPT	NPT		25.3	NPT	NPT	NPT		25.3	2	2	4		26.8	4	4	32		26.7	6	6	108		26.2	9	8	288		28.3	13	10	650		29.1	19	13	1605.5
1-105	NP	M	NSG	LeGO-473ox	34.4	NPT	NPT	NPT		34.8	NPT	NPT	NPT		34.2	NPT	NPT	—		35	NPT	NPT	—		35	ROI	ROI	—		35.1	3	3	13.5		35.7	6	4	48		34.8	11	7	269.5
1-106	RP	M	NSG	LeGO-473ox	31	NPT	NPT	NPT		31.3	NPT	NPT	NPT		31.3	2	2	4		32.3	3	3	13.5		31.9	3	3	13.5		32	4	4	32		31.7	4	4	32		31.5	10	7	245
1-107	LP	M	NSG	LeGO Ctl	33.7	NPT	NPT	NPT		34	NPT	NPT	NPT		34.4	ROI	ROI	—		34.2	ROI	ROI	—		34	5	5	62.5		34.1	8	6.5	169		35.1	10.5	8	336		34.6	18	11	1089
1-108	RR	M	NSG	LeGO Ctl	34.9	NPT	NPT	NPT		34.9	NPT	NPT	NPT		34.4	NPT	NPT	—		35.3	3	3	13.5		35.1	5	5	62.5		34.7	8	8	256		35.7	10	8	320		35.5	18	11.5	1190.25
Trial 2					2022-10-26					2022-10-28					2022-10-31					2022-11-02					2022-11-04					2022-11-07					2022-11-09					2022-11-11					2022-11-14
Mouse #	Ear Punch	Sex	Mouse Strain	Group	BW (g)	Tumor (L)	Tumor (W)	Tumor Vol (mm^3)	Notes	BW (g)	Tumor (L)	Tumor (W)	Tumor Vol (mm^3)	Notes	BW (g)	Tumor (L)	Tumor (W)	Tumor Vol (mm^3)	Notes	BW (g)	Tumor (L)	Tumor (W)	Tumor Vol (mm^3)	Notes	BW (g)	Tumor (L)	Tumor (W)	Tumor Vol (mm^3)	Notes	BW (g)	Tumor (L)	Tumor (W)	Tumor Vol (mm^3)	Notes	BW (g)	Tumor (L)	Tumor (W)	Tumor Vol (mm^3)	Notes	BW (g)	Tumor (L)	Tumor (W)	Tumor Vol (mm^3)	Notes	BW (g)	Tumor (L)	Tumor (W)	Tumor Vol (mm^3)	Notes
2-101	NP	F	NSG	LeGO-473ox	25.1	NPT	NPT	NPT		25.4	NPT	NPT	NPT		25.2	NPT	NPT	NPT		24.6	NPT	NPT	NPT		24.2	NPT	NPT	NPT		24.3	2	2	4		24.4	3	3	13.5		25.3	5	4	40		25.3	7	5	87.5
2-102	RP	F	NSG	LeGO-473ox	22	NPT	NPT	NPT		22.1	NPT	NPT	NPT		22.5	NPT	NPT	NPT		22.5	NPT	NPT	NPT		22.6	NPT	NPT	NPT		22.6	ROI	ROI	—		22.2	ROI	ROI	—		22.8	2	2	4		22.9	5	3	22.5
2-103	LP	F	NSG	LeGO Ctl	22.9	NPT	NPT	NPT		22.9	NPT	NPT	NPT		23.9	NPT	NPT	NPT		24	NPT	NPT	NPT		23.7	NPT	NPT	NPT		23.3	2	2	4		23.8	3	3	13.5		23.3	4	4	32		23.4	8	7	196
2-104	RR	F	NSG	LeGO Ctl	23.4	NPT	NPT	NPT		23.1	NPT	NPT	NPT		23.2	NPT	NPT	NPT		23.6	NPT	NPT	NPT		24.2	NPT	NPT	NPT		24.3	ROI	ROI	—		24	2	2	4		23.2	3	3	13.5		23	6	6	108
2-105	NP	M	NSG	LeGO-473ox	30.1	NPT	NPT	NPT		29.9	NPT	NPT	NPT		30	NPT	NPT	NPT		30.3	NPT	NPT	NPT		30.9	NPT	NPT	NPT		31.1	NPT	NPT	—		31	ROI	ROI	—		31.3	3	2	6		31	8	6	144
2-106	RP	M	NSG	LeGO-473ox	30.5	NPT	NPT	NPT		30.2	NPT	NPT	NPT		30.1	NPT	NPT	NPT		29.9	NPT	NPT	NPT		30.4	NPT	NPT	NPT		30.9	ROI	ROI	—		30.7	ROI	ROI	—		30.2	ROI	ROI	—		30.2	5	4	40
2-107	LP	M	NSG	LeGO Ctl	31.2	NPT	NPT	NPT		31.6	NPT	NPT	NPT		32	NPT	NPT	NPT		32.5	NPT	NPT	NPT		33.2	NPT	NPT	NPT		32.6	5	5	62.5		32.2	6	6	108		33	8	7	196		34	13	10.5	716.625
2-108	RR	M	NSG	LeGO Ctl	27.3	NPT	NPT	NPT		27.4	NPT	NPT	NPT		27.5	NPT	NPT	NPT		27.2	NPT	NPT	NPT		27.9	NPT	NPT	NPT		28.4	4	4	32		28.9	5	5	62.5		28.7	7	6	126		29	14	11	847
BW: body weight
ROI: region of interest, such that the staff at the Progressive Assessment of Therapeutics (PaTH) Core detected palpable tumors but are unable to measure tumor width/length with calipers due to the small size of the tumor
All tumors were grown on the left flank of mice for both sexes
Day 0 is determined as the date when the majority of tumors are quantifiable with calipers, per group, i.e., more than half of tumors in each group grow past NPT (non-palpable tumor) or ROI (region of interest). This is Oct 3, 2022 for Trial 1, and Nov 11, 2022 for Trial 2.
[truncated: 10 more columns]

## Sheet: Volume Progression
Volume progression
Group	Mouse	Day 0	Day 2	Day 4	Day 8
LeGO Ctl	1-103	105.9	144	320	1124.1
LeGO Ctl	1-104	108	288	650	1605.5
LeGO Ctl	1-107	62.5	169	336	1089
LeGO Ctl	1-108	62.5	256	320	1190.3
LeGO Ctl	2-103	32	196	304	518.9
LeGO Ctl	2-104	13.5	108	158.4	245
LeGO Ctl	2-107	196	716.6	1152	1332
LeGO Ctl	2-108	126	847	1250	1563.3
Group	Mouse	Day 0	Day 2	Day 4	Day 8
LeGO-473ox	1-101	8	48	220.5	950
LeGO-473ox	1-102	13.5	75	144	968
LeGO-473ox	1-105	0	13.5	48	269.5
LeGO-473ox	1-106	13.5	32	32	245
LeGO-473ox	2-101	40	87.5	144	361.3
LeGO-473ox	2-102	4	22.5	52	87.5
LeGO-473ox	2-105	6	144	220.5	352
LeGO-473ox	2-106	0	40	108	196

## Sheet: % Volume Progression
Volume progression								% Volume progression
Group	Mouse	Day 0	Day 2	Day 4	Day 8			Group	Mouse	Day 0	Day 2	Day 4	Day 8
LeGO Ctl	1-103	105.875	144	320	1124.12			LeGO Ctl	1-103	100	136.009	302.243	1061.75
LeGO Ctl	1-104	108	288	650	1605.5			LeGO Ctl	1-104	100	266.667	601.852	1486.57
LeGO Ctl	1-107	62.5	169	336	1089			LeGO Ctl	1-107	100	270.4	537.6	1742.4
LeGO Ctl	1-108	62.5	256	320	1190.25			LeGO Ctl	1-108	100	409.6	512	1904.4
LeGO Ctl	2-103	32	196	304	518.938			LeGO Ctl	2-103	100	612.5	950	1621.68
LeGO Ctl	2-104	13.5	108	158.438	245			LeGO Ctl	2-104	100	800	1173.61	1814.81
LeGO Ctl	2-107	196	716.625	1152	1332			LeGO Ctl	2-107	100	365.625	587.755	679.592
LeGO Ctl	2-108	126	847	1250	1563.25			LeGO Ctl	2-108	100	672.222	992.063	1240.67
								Average % vol progression		100	441.628	707.141	1443.99
								SE		0	81.3872	104.699	149.025
Group	Mouse	Day 0	Day 2	Day 4	Day 8			Group	Mouse	Day 0	Day 2	Day 4	Day 8
LeGO-473ox	1-101	8	48	220.5	950			LeGO-473ox	1-101	100	600	2756.25	11875
LeGO-473ox	1-102	13.5	75	144	968			LeGO-473ox	1-102	100	555.556	1066.67	7170.37
LeGO-473ox	1-105	1	13.5	48	269.5			LeGO-473ox	1-105	100	1350	4800	26950
LeGO-473ox	1-106	13.5	32	32	245			LeGO-473ox	1-106	100	237.037	237.037	1814.81
LeGO-473ox	2-101	40	87.5	144	361.25			LeGO-473ox	2-101	100	218.75	360	903.125
LeGO-473ox	2-102	4	22.5	52	87.5			LeGO-473ox	2-102	100	562.5	1300	2187.5
LeGO-473ox	2-105	6	144	220.5	352			LeGO-473ox	2-105	100	2400	3675	5866.67
LeGO-473ox	2-106	1	40	108	196			LeGO-473ox	2-106	100	4000	10800	19600
								Average % vol progression		100	1240.48	3124.37	9545.93
Note that "1.0" is a stand-in value for relative volume calculations; otherwise, it is 0 mm^3 as actual volume								SE		0	469.826	1237.1	3319.87
								1-tailed Student t-test		#DIV/0!	0.0580222	0.035941	0.0143496
										#DIV/0!	FALSE	*	*

## Sheet: AOC stats
% volume progression													Area under the curve
Group	Mouse	2022-10-03	2022-10-05	2022-10-07	2022-10-11								Group	Mouse	Function	Integral	f(1)	f(8)	Delta area	p value	sig
LeGO Ctl	1-103	100	136.009	302.243	1061.75								LeGO-473ox	1-101	y = 520.74x2 - 5E+07x + 1E+12	1000000000000 x - 25000000 x^2 + 173.58 x^3	9.99975e+11	7.9984e+12	6.99843e+12	0.026746	*
LeGO Ctl	1-104	100	266.667	601.852	1486.57								LeGO-473ox	1-102	y = 202.41x2 - 2E+07x + 4E+11	400000000000 x - 10000000 x^2 + 67.47 x^3	3.9999e+11	3.19936e+12	2.79937e+12
LeGO Ctl	1-107	100	270.4	537.6	1742.4								LeGO-473ox	1-105	y = 146.57x2 - 1E+07x + 3E+11	300000000000 x - 5000000 x^2 + 48.8567 x^3	2.99995e+11	2.39968e+12	2.09969e+12
LeGO Ctl	1-108	100	409.6	512	1904.4								LeGO-473ox	1-106	y = 39.373x2 - 4E+06x + 8E+10	80000000000 x - 2000000 x^2 + 13.1243 x^3	7.9998e+10	6.39872e+11	5.59874e+11
LeGO-473ox	1-101	100	600	2756.25	11875								LeGO-473ox	2-101	y = 354.24x2 - 3E+07x + 7E+11	700000000000 x - 15000000 x^2 + 118.08 x^3	6.99985e+11	5.59904e+12	4.89906e+12
LeGO-473ox	1-102	100	555.556	1066.67	7170.37								LeGO-473ox	2-102	y = 33.568x2 - 3E+06x + 7E+10	70000000000 x - 1500000 x^2 + 11.1893 x^3	6.99985e+10	5.59904e+11	4.89906e+11
LeGO-473ox	1-105	100	1350	4800	26950								LeGO-473ox	2-105	y = 23.239x2 - 2E+06x + 5E+10	50000000000 x - 1000000 x^2 + 7.74633 x^3	4.9999e+10	3.99936e+11	3.49937e+11
LeGO-473ox	1-106	100	237.037	237.037	1814.81								LeGO-473ox	2-106	y = 28.483x2 - 3E+06x + 6E+10	60000000000 x - 1500000 x^2 + 9.49433 x^3	5.99985e+10	4.79904e+11	4.19906e+11
													LeGO-Ctl	1-103	y = 25.498x2 - 2E+06x + 5E+10	50000000000 x - 1000000 x^2 + 8.49933 x^3	4.9999e+10	3.99936e+11	3.49937e+11
Group	Mouse	2022-11-11	2022-11-14	2022-11-16	2022-11-18								LeGO-Ctl	1-104	y = 22.895x2 - 2E+06x + 5E+10	50000000000 x - 1000000 x^2 + 7.63167 x^3	4.9999e+10	3.99936e+11	3.49937e+11
LeGO Ctl	2-103	100	612.5	950	1621.68								LeGO-Ctl	1-107	y = 12.792x2 - 1E+06x + 3E+10	30000000000 x - 500000 x^2 + 4.264 x^3	2.99995e+10	2.39968e+11	2.09969e+11
LeGO Ctl	2-104	100	800	1173.61	1814.81								LeGO-Ctl	1-108	y = 17.311x2 - 2E+06x + 3E+10	30000000000 x - 1000000 x^2 + 5.77033 x^3	2.9999e+10	2.39936e+11	2.09937e+11
LeGO Ctl	2-107	100	365.625	587.755	679.592								LeGO Ctl	2-103	y = 7.2328x2 - 648973x + 1E+10	10000000000 x - (648973 x^2)/2 + 2.41093 x^3	9.99968e+09	7.99792e+10	6.99796e+10
LeGO Ctl	2-108	100	672.222	992.063	1240.67								LeGO Ctl	2-104	y = 15.903x2 - 1E+06x + 3E+10	30000000000 x - 500000 x^2 + 5.301 x^3	2.99995e+10	2.39968e+11	2.09969e+11
LeGO-473ox	2-101	100	218.75	360	903.125								LeGO Ctl	2-107	y = -7.2238x2 + 648566x - 1E+10	-10000000000 x + 324283 x^2 - 2.40793 x^3	-9.99968e+09	-7.99792e+10	-6.99796e+10
LeGO-473ox	2-102	100	562.5	1300	2187.5								LeGO Ctl	2-108	y = -3.5379x2 + 317640x - 7E+09	-7000000000 x + 158820 x^2 - 1.1793 x^3	-6.99984e+09	-5.59898e+10	-4.899e+10
LeGO-473ox	2-105	100	2400	3675	5866.67
LeGO-473ox	2-106	100	4000	10800	19600
						Individual tumors were divided into 4 groups to more easily determine the function of each curve. Otherwise, if all tumors were on a single graph, slow-growing tumors cluster tightly together and are challenging to click on individual curves
