# Supplementary material for: Correction: DNAJB1-PRKACA fusion protein-regulated LINC00473 promotes tumor growth and alters mitochondrial fitness in fibrolamellar carcinoma
Source: PLoS Genet. 2026 Feb 26;22(2):e1012054. doi: 10.1371/journal.pgen.1012054 (PMC12944757; doi:10.1371/journal.pgen.1012054)
Supplement: S7 File — This file includes the original quantitative data underlying Fig S3D; fold change and densitometry of immunoblot of protein expression of DP fusion and WT PKA via densitometry of the blot in Fig S3C, relative to siLuc negative control (n = 1). (XLSX) [file pgen.1012054.s007.xlsx]

## Sheet: Sheet1
Treatment concentration: 2.50nM, n=1	Raw Values					Normalized values (relative loading control)				RQV (normalized to siLuc control)				Fold Change
	Treatment	DP Fusion	WT PKA	vinculin		Treatment	DP Fusion	WT PKA		Treatment	DP Fusion	WT PKA		Treatment	DP Fusion	WT PKA
	siDP#1-LNP	9474.33	6653.92	20524.6		siDP#1-LNP	0.461608	0.324192		siDP#1-LNP	0.231252	0.633214		siDP#1-LNP	-4.32428	-1.57925
	siDP#2-LNP	7152.72	4823.22	19782.8		siDP#2-LNP	0.361563	0.243809		siDP#2-LNP	0.181133	0.476209		siDP#2-LNP	-5.52081	-2.09992
	siLuc-LNP	30096	7719.24	15077.3		siLuc-LNP	1.99612	0.511979		siLuc-LNP	1	1		siLuc-LNP	-1	-1
